# Supplementary material for: How can county-level industrial clusters in China promote urban-rural integration?—A study on the configuration effects based on fsQCA
Source: PLoS One. 2025 Sep 30;20(9):e0329972. doi: 10.1371/journal.pone.0329972 (PMC12483206; doi:10.1371/journal.pone.0329972)
Supplement: S1 File — (XLSX) [file pone.0329972.s001.xlsx]

## Sheet: Sheet1
Area	year	Administrative area code	longitudes	longitude	province	Land area of the administrative area in square kilometres	Number of towns and villages	Number of townships	Number of towns	Total number of households at the end of the year	Number of rural households	Total population at the end of the year, 10,000 persons	Number of employees on board in urban units	Number of rural workers	Number of persons employed in agriculture, forestry and fisheries	Employees in secondary industry at the end of the year	Employees in tertiary industry at the end of the year	Gross regional product million yuan	Value added of primary industry in yuan	Value added of the secondary industry in ten thousand yuan	Value added of industry $ million	Value added of tertiary industry in ten thousand yuan	Value added of agriculture, million yuan	Value added of pastoralism, million yuan	Average wage of on-the-job workers in urban units yuan	Per capita disposable income of urban residents yuan	Per capita disposable income of rural residents yuan	Number of industrial enterprises above designated size	Technology turnover (yuan)	Urban fixed-asset investment completed million yuan	Number of general primary schools	Number of general secondary schools	Number of full-time teachers in general primary schools	Number of full-time teachers in general secondary schools	Number of students enrolled in general primary schools	Number of students enrolled in general secondary schools	Number of beds in hospitals and health centres	Number of health personnel in hospitals and health centres_Health technicians	Number of health personnel in hospitals and health centres_Practitioners	Number of social welfare adoption units	Number of beds in various social welfare and adoption units	Total social electricity consumption in 10,000 kWh	Electricity consumption of urban and rural residents in 10,000 kWh	Tonnes of NOx emissions from exhaust gases	Tonnes of soot emissions from exhaust gases	Tonnes of sulphur dioxide emissions from industrial waste gases	Total number of volumes in public libraries in thousands	Number of stadium institutions	Fixed telephone subscriber households
嘉定区	2002	310114	121.265300	31.375602	上海市	459	11	2	9	158900																		1959	7689400		35	31	1632	1655	28311	26094		3023
嘉定区	2003	310114	121.265300	31.375602	上海市	415			9	164300																		2048	8537000		30	31	1593	1725	27600	25689		2498
嘉定区	2004	310114	121.265300	31.375602	上海市	459			9	168500																		2206	9735600		24	32	1600	1800	26900	24900		2877
嘉定区	2005	310114	121.265300	31.375602	上海市	459			8	172700																		2268	12775200		24	31	1600	1800	26900	24300		2536
嘉定区	2006	310114	121.265300	31.375602	上海市	459			8	176400																		1674	12690600		24	31	1500	1900	23200	27800		2570
嘉定区	2007	310114	121.265300	31.375602	上海市	459			8	180000		94.28																1782	12887900		24	33	1600	2100	23500	26400		2718
嘉定区	2008	310114	121.265300	31.375602	上海市	464			8	182800		98.01																1789	17297600	1507400	23	33	1633	2128	23259	25719		2838
嘉定区	2009	310114	121.265300	31.375602	上海市	464			8	185600		99.9																1967	21321500	1369900	23	31	1700	2200	23400	24800		3894
嘉定区	2010	310114	121.265300	31.375602	上海市	464			8			103.42																2389	23668400	1628600	30	31	1833	2105	28993	24195		4165
嘉定区	2011	310114	121.265300	31.375602	上海市	464			7			110.54																2498	24736100	2460100	37	31	2068	2093	36343	24021		4410
嘉定区	2012	310114	121.265300	31.375602	上海市	464			7			147.2																2291	33730500	3181300	40	32	2301	2076	43749	23684		4531
嘉定区	2013	310114	121.265300	31.375602	上海市	464			7			150.62																1338	39703000	4110700	38	34	2339	2060	45955	24296		4729
嘉定区	2014	310114	121.265300	31.375602	上海市	464			7			152.77																1307	42739600	3996500	39	36	2504	2140	48995	26041		5379
嘉定区	2015	310114	121.265300	31.375602	上海市	464			7			155.65																1308	47430900	4650600	39	36	2562	2280	48652	28587		5917
嘉定区	2016	310114	121.265300	31.375602	上海市	464			7			156.62																1288	51700700		39	37	2632	2405	48486	29410		6253
嘉定区	2017	310114	121.265300	31.375602	上海市	464			7			156.8																1241	49444400		41	39	2677	2528	47473	29015		6728
嘉定区	2018	310114	121.265300	31.375602	上海市	464			7			157.96																	53579500		43	40	2737	2590	46907	29491		7109
嘉定区	2019	310114	121.265300	31.375602	上海市	464			7			158.18																	59445500		43	43	2829	2704	47024	30070		7560
嘉定区	2020	310114	121.265300	31.375602	上海市	464			7			158.89																	60546600		42	44	2973	2910	48749	31504
嘉定区	2021	310114	121.265300	31.375602	上海市	464			7			159.6																	57924900		43	45	3277	3152	51477	33265
嘉定区	2022	310114	121.265300	31.375602	上海市	464			7																										55340	34901
嘉定区	2023	310114	121.265300	31.375602	上海市
奉贤区	2002	310120	121.474042	30.917795	上海市	687	21		22	194687	148963	50		215835	70855			860890	79400	495750		285740							2460000	253143	36	32	1994	1673	30800	24367	2050	3339		22	1300								158800
奉贤区	2003	310120	121.474042	30.917795	上海市	687	21		22	202500	149690	51		220859	68611				85200	561706								524	1450200	307500	28	32	1814	1634	30074	25860	2050	2777		23	1234								184097
奉贤区	2004	310120	121.474042	30.917795	上海市	690	16	0	16	203600	148648	50.7		219318	64944				89370	651005								512	1717721	358000	27	33	1800	1600	30100	25586	2550	3051		23	1436								196000
奉贤区	2005	310120	121.474042	30.917795	上海市	695	16	8	8	205300	147175	51		226333	69190				93699	908000								692	2750879	554000	25	34	1700	1700	30600	25816	3248	2702		23	1536								206000
奉贤区	2006	310120	121.474042	30.917795	上海市	705	7		8	207575	149400	51		224091	62406				97591	1165400								1042	3797000	783312	16	34	1500	1800	25000	29391	3987	2699		23	1698								296400
奉贤区	2007	310120	121.474042	30.917795	上海市	705	8	0	8	209417	133362	51		193141	54609				99160	1476787								1167	4590480	1126062	16	35	1600	1900	26700	29335	4302	2665		23	1698								278400
奉贤区	2008	310120	121.474042	30.917795	上海市	705	8	0	8	209613	129958	51		196780	50430				106898	1800016								1296	6610068	515785	16	37	1712	2062	29589	28783	4598	2628		26	2740								340839
奉贤区	2009	310120	121.474042	30.917795	上海市	720	8	0	8	209416	131847	52		196431	47110				124968	2118402								1458	8131104	643379	16	38	1800	2100	30200	28249	4543	3224		26	2915								309699
奉贤区	2010	310120	121.474042	30.917795	上海市	720	8	0	8	208914	134713	52		204982	45360				130754	2488613								1800	10391801	698494	25	37	2157	2172	37025	28775	4533	3570		26	2930								308679
奉贤区	2011	310120	121.474042	30.917795	上海市	720	8	0	8	207258	134436	52		206804	43233				145260	2800781								1872	10958798	1628039	33	37	2454	2260	44066	30009	4493	3661		27	3708								308370
奉贤区	2012	310120	121.474042	30.917795	上海市	720	8	0	8	205583	131674	52		201029	38813				158782	3199977								1816	12983027	2048648	33	37	2631	2329	46884	29620	4443	3855		27	3839								307955
奉贤区	2013	310120	121.474042	30.917795	上海市	720	8	0	8	203497	124126	52		197366	41537				178283	3716048								1031	14889437	1620695	34	38	2640	2322	48693	30355	4458	4030		29	4105								250000
奉贤区	2014	310120	121.474042	30.917795	上海市	720	8	0	8	202184	118343	53		190884	38205				181177	4045295								1087	15949558	3008586	34	38	2544	2255	50529	31128	4835	4228		30	4585								255910
奉贤区	2015	310120	121.474042	30.917795	上海市	720			8			52.53				227914	31439	6448281	178784	3952817		2316680	101922	45327				1147	16127573	2917894	36	40	2723	2341	48588	31421	4986	4764		28	4971								249000
奉贤区	2016	310120	121.474042	30.917795	上海市	720			8			52.69				228466	35356	6684309	167525	3975379		2541405	97475	39054				1147	15854377	2909081	36	42	2629	2365	44070	29077	5186	4856		30	5394								256068
奉贤区	2017	310120	121.474042	30.917795	上海市	720			8			52.85				207303	32529	6858429	164196	3861881		2832352	95554	39344				1075	15070702	2919948	35	44	2602	2428	40728	27621	5306	5161		30	5377								226400
奉贤区	2018	310120	121.474042	30.917795	上海市	720			8			53.19				195232	33579	7288240	157333	3966417		3164490	78385	50210				947	15266275	3006289	34	44	2573	2473	37946	26690	4826	5297		34	5445								210594
奉贤区	2019	310120	121.474042	30.917795	上海市	720			8			115.53				186946	37062	7793308	123340	4199442		3470526	73457	22247				939	15975300		30	44	2477	2528	34096	25182	5079	5716		34	6327
奉贤区	2020	310120	121.474042	30.917795	上海市	739			8			115.2				288921	149022	9423100	129400	5490500		3803200						987	17240200		27	45	2452	2644	33869	24402	5134			32	6791								189338
奉贤区	2021	310120	121.474042	30.917795	上海市	732			8			115.78				280358	171791	11732000	113100	7482500		4136400						1064	18474800		22	46	2567	2743	34350	24371	5307			32	6791								193538
奉贤区	2022	310120	121.474042	30.917795	上海市	733			8									11901900	99800	7501600		4300500						1063							35256	24546	5215			37	6979								199788
奉贤区	2023	310120	121.474042	30.917795	上海市	721		0	8									13300900	94000	8503000		4703900						1164							36573	25686	5343			36	6979								194789
宝山区	2002	310113	121.489612	31.405457	上海市	415			14	302800																		1392	3846800		82	53	3206	2452	53875	40479		5111
宝山区	2003	310113	121.489612	31.405457	上海市	459	11	2	9	311500																		1283	7024200		74	52	3282	2550	51702	42759		4026
宝山区	2004	310113	121.489612	31.405457	上海市	415	11	2	9	316600																		1269	7809900		70	51	3300	2700	49100	43700		4752
宝山区	2005	310113	121.489612	31.405457	上海市	415	11	2	9	322900																		1312	10046900		66	51	3100	2900	48100	42600		3998
宝山区	2006	310113	121.489612	31.405457	上海市	415	11	2	9	327000																		750	12798300		63	52	3100	3100	41600	48200		4231
宝山区	2007	310113	121.489612	31.405457	上海市	271			9	309700		130.54																2043	21754000		58	50	2900	2900	39400	43500		4302
宝山区	2008	310113	121.489612	31.405457	上海市	271			9	314200		132.7																798	17637300	3852400	59	52	2982	3015	40365	41473		4425
宝山区	2009	310113	121.489612	31.405457	上海市	271			9	320400		133.21																2015	30206800	4129100	58	53	3000	3100	40800	38900		5101
宝山区	2010	310113	121.489612	31.405457	上海市	271			9			140.63																1202	23420800	3433800	61	53	3276	3098	46785	38858		8082
宝山区	2011	310113	121.489612	31.405457	上海市	271			9			136.55																1104	19071300	3296500	72	54	3714	3120	58412	39166		6156
宝山区	2012	310113	121.489612	31.405457	上海市	271			9			190.56																1059	24775400	3336900	72	55	3844	3265	60214	39783		6379
宝山区	2013	310113	121.489612	31.405457	上海市	271			9			193.5																556	26744500	3931200	72	56	3886	3356	61740	40093		6847
宝山区	2014	310113	121.489612	31.405457	上海市	271			9			197.19																558	23614700	3661900	73	56	4124	3485	63313	41504		7323
宝山区	2015	310113	121.489612	31.405457	上海市	271			9			200.91																565	23177000	3287500	72	57	4258	3567	63919	41990		8208
宝山区	2016	310113	121.489612	31.405457	上海市	271			9			202.4																537	22536300		70	57	4413	3661	64860	43785		8608
宝山区	2017	310113	121.489612	31.405457	上海市	271			9			202.29																494	19031700		73	58	4567	3712	65294	43091		9038
宝山区	2018	310113	121.489612	31.405457	上海市	271			9			203.05																	17907500		69	62	4725	3769	65242	42869		9374
宝山区	2019	310113	121.489612	31.405457	上海市	271			9			203.08																	20975000		69	64	4909	3850	65601	42709		9858
宝山区	2020	310113	121.489612	31.405457	上海市	271			9			204.23																	20398800		68	68	5115	3988	67600	43458
宝山区	2021	310113	121.489612	31.405457	上海市	271			9			204.43																	20216200		67	71	5303	4151	70266	45289
宝山区	2022	310113	121.489612	31.405457	上海市	271			9																										73399	47119
宝山区	2023	310113	121.489612	31.405457	上海市
崇明区	2002	310151	121.397417	31.623587	上海市	1100	14	1	13	235291	192702	62		290171	180991			539937	133940	202190		203807						197	420634	64438	92	36	2336	1897	40931	33895	2867	3307		31	1911								156034
崇明区	2003	310151	121.397417	31.623587	上海市	1200	14	1	13	235606	199391	61		297564	187728				138344	220913								204	469723	65000	65	38	2151	1966	36495	35612	2821	2979		32	2080								179558
崇明区	2004	310151	121.397417	31.623587	上海市	1200	14	1	13	234911	199270	60.9		298362	170662				144555	242735								209	516203	70711	51	36	2000	2000	32000	35979	2761	3027		31	2330								194180
崇明区	2005	310151	121.397417	31.623587	上海市	1200	14	1	13	237446	200340	61		298055	127306				146793	283969								229	633098	83589	36	37	1800	2100	28900	35217	2600	2828		29	2196								204612
崇明区	2006	310151	121.397417	31.623587	上海市	1200	14	1	13	241394	202078	60		291169	123598				149579	345709								224	650100	65180	29	35	1600	2300	20700	39051	2761	2652		31	2797								206600
崇明区	2007	310151	121.397417	31.623587	上海市	1335	16	3	13	285584	229542	70		332568	146950				160835	438580								1028	1167915	132950	34	38	1700	2500	20400	39262	3052	2768		33	3138								226522
崇明区	2008	310151	121.397417	31.623587	上海市	1441	16	3	13	289528	233507	70		331419	170271				165377	513738								282	1213182	176990	34	38	1624	2613	18544	35927	3254	2700		38	4247								230608
崇明区	2009	310151	121.397417	31.623587	上海市	1441	16	3	13	291497	233762	70		327804	139489				168408	601694								288	1415097	176990	32	38	1600	2600	16900	32005	3248	3065		40	4913								223331
崇明区	2010	310151	121.397417	31.623587	上海市	1411	16	3	15	292552	235211	69		323803	136615				176767	679842								309	1463948	327062	35	36	1658	2459	17917	28426	3117	3181		44	5846								224079
崇明区	2011	310151	121.397417	31.623587	上海市	1411	18	2	16	294206	234849	69		320726	131212				179075	940620								297	2802193	471640	37	39	1842	2412	19211	27372	3345	3352		46	6446								227476
崇明区	2012	310151	121.397417	31.623587	上海市	1411	18	2	16	300974	229378	69		314693	126047				189238	1083032								315	3642608	630011	37	39	1853	2358	19085	24503	3424	3477		44	6380								223868
崇明区	2013	310151	121.397417	31.623587	上海市	1411	18	2	16	301092	231882	69		316670	129781				207276	1266095								145	4191174	575563	36	38	1913	2300	19301	22471	3383	3571		44	6380								234853
崇明区	2014	310151	121.397417	31.623587	上海市	1411	18	2	16	300721	248805	69		368222	139564				222093	1255031								146	3810789	1318542	32	37	1934	2279	19141	20668	3039	3599		43	6410								220186
崇明区	2015	310151	121.397417	31.623587	上海市	1411	18	2	16			68.21				125923	98828	2523105	222920	1245174		1055011	132130	32711				138	3185970	1351199	29	37	1812	2256	19161	18854	3150	4081		42	6460								215717
崇明区	2016	310151	121.397417	31.623587	上海市	1411	18	2	16			67.78				140775	89381	2721583	227270	1283378		1210935	135325	34350				128	3183949	1353467	29	36	1831	2227	18062	17920	3065	4065		47	6910								211283
崇明区	2017	310151	121.397417	31.623587	上海市	1411	18	2	16			67.23				151374	91504	2912158	221930	1307410		1382818	124800	38330				125	3391126	1356322	29	36	1825	2122	17190	17096	3096	4153		52	8191								204433
崇明区	2018	310151	121.397417	31.623587	上海市	1411	18	2	16			67.07				137914	92848	3116848	226603	1363585		1526660	129942	37681				117	3466797	1400514	29	36	1738	2012	16397	16373	3126	4205		51	8021								195151
崇明区	2019	310151	121.397417	31.623587	上海市	1413	18	2	16			69.46				145387	97460	3328358	213470	1384130		1730758	115820	32890				114	3642000		29	37	1756	2037	15799	16105	3126	4374		51	8212								182774
崇明区	2020	310151	121.397417	31.623587	上海市	1413	18	2	16			68.81				171467	103878	3511418	218840	1400440		1892138						114	3726500		29	37	1731	2059	15486	15818	3030			47	7195								173089
崇明区	2021	310151	121.397417	31.623587	上海市	1413	18	2	16			68.36				172751	104294	3785100	239000	983700		2562400						113	4124900		24	34	1724	2054	15733	15516	2988			46	6889								169101
崇明区	2022	310151	121.397417	31.623587	上海市	1413	18	2	16									3818300	225900	997100		2595300						121							15593	15410	3009			51	7787								189432
崇明区	2023	310151	121.397417	31.623587	上海市	1413		2	16									4097200	234400	1073500		2789300						124							15214	15580	3743			49	8547								185645
徐汇区	2002	310104	121.437866	31.199190	上海市	55			1	313200																		648	2878300		56	57	2096	3570	47583	54405		12987
徐汇区	2003	310104	121.437866	31.199190	上海市	55			1	315800																		585	2646300		49	56	2003	3496	43866	54641		10695
徐汇区	2004	310104	121.437866	31.199190	上海市	55			1	318400																		526	2577400		46	53	2000	3500	40900	54100		12678
徐汇区	2005	310104	121.437866	31.199190	上海市	55			1	319500																		482	4355000		45	52	1900	3400	40000	51200		11554
徐汇区	2006	310104	121.437866	31.199190	上海市	55			1	320000																		387	6123300		45	50	2000	3300	35300	55800		11796
徐汇区	2007	310104	121.437866	31.199190	上海市	55			1	320600		98.59																499	6198900		44	46	2000	3300	34800	51700		12129
徐汇区	2008	310104	121.437866	31.199190	上海市	55			1	319900		96.22																417	5131400	935800	44	45	2072	3217	34036	47181		12765
徐汇区	2009	310104	121.437866	31.199190	上海市	55			1	320500		96.59																362	5257100	1031200	43	44	2100	3100	32500	42200		15713
徐汇区	2010	310104	121.437866	31.199190	上海市	55			1			98.22																396	5438600	943700	42	42	2167	3148	31267	38596		15540
徐汇区	2011	310104	121.437866	31.199190	上海市	55			1			96.27																356	5005800	1197200	42	40	2203	3284	30272	38138		16097
徐汇区	2012	310104	121.437866	31.199190	上海市	55			1			108.52																306	6332000	1504100	42	39	2231	3253	30395	37719		16669
徐汇区	2013	310104	121.437866	31.199190	上海市	55			1			109.5																193	6327800	1396600	43	38	2242	3299	30623	37495		17318
徐汇区	2014	310104	121.437866	31.199190	上海市	55			1			111.12																164	6200100	1144800	43	38	2232	3401	31490	36677		18226
徐汇区	2015	310104	121.437866	31.199190	上海市	55			1			112.51																160	6324400	1355500	44	37	2280	3254	33927	35758		19219
徐汇区	2016	310104	121.437866	31.199190	上海市	55			1			110.97																131	6146000		44	37	2390	3387	36844	35353		20355
徐汇区	2017	310104	121.437866	31.199190	上海市	55			1			108.91																112	5504300		44	39	2472	3438	39514	35472		21031
徐汇区	2018	310104	121.437866	31.199190	上海市	55			1			108.56																	5378500		43	39	2580	3564	41067	36540		22259
徐汇区	2019	310104	121.437866	31.199190	上海市	55			1			108.83																	5487900		43	39	2644	3606	42470	37344		22488
徐汇区	2020	310104	121.437866	31.199190	上海市	55			1			108.44																	5743700		43	40	2730	3708	44212	38764
徐汇区	2021	310104	121.437866	31.199190	上海市	55			1			109.46																	7059000		44	41	2968	3922	45724	39808
徐汇区	2022	310104	121.437866	31.199190	上海市	55			1																										47756	41668
徐汇区	2023	310104	121.437866	31.199190	上海市
普陀区	2002	310107	121.395555	31.249840	上海市	55			3	303200																		803	1409500		47	64	2339	3558	45858	56340		5093
普陀区	2003	310107	121.395555	31.249840	上海市	55			3	304300																		771	1615700		42	63	2000	3507	40455	56263		4429
普陀区	2004	310107	121.395555	31.249840	上海市	55			3	305500																		750	1790000		36	59	1600	3000	36400	53300		5142
普陀区	2005	310107	121.395555	31.249840	上海市	55			3	308100																		695	1825600		34	59	1500	2900	35000	49900		4750
普陀区	2006	310107	121.395555	31.249840	上海市	55			3	311600																		323	1877400		33	56	1400	2800	29500	52000		4756
普陀区	2007	310107	121.395555	31.249840	上海市	55			3	316300		110.6																343	1899600		30	54	1500	2800	28900	47300		4959
普陀区	2008	310107	121.395555	31.249840	上海市	55			3	318000		112.11																348	2168900	856100	28	52	1607	2696	28506	41702		5059
普陀区	2009	310107	121.395555	31.249840	上海市	55			3	319900		113.4																323	2324700	1016500	28	52	1600	2700	28000	36300		5992
普陀区	2010	310107	121.395555	31.249840	上海市	55			3			108.71																363	2298900	879300	28	50	1638	2655	27348	31391		6353
普陀区	2011	310107	121.395555	31.249840	上海市	55			3			113.59																351	2232400	1066700	28	48	1643	2525	28369	30371		6544
普陀区	2012	310107	121.395555	31.249840	上海市	55			3			128.88																281	2493000	1241100	27	47	1692	2413	27752	29181		6597
普陀区	2013	310107	121.395555	31.249840	上海市	55			3			129.72																139	2288300	1257300	27	46	1705	2465	28232	28636		6617
普陀区	2014	310107	121.395555	31.249840	上海市	55			3			129.2																125	2133800	1522800	26	49	2093	2740	29068	28487		6878
普陀区	2015	310107	121.395555	31.249840	上海市	55			3			129.56																125	2084600	1450900	25	45	2195	2694	31187	28340		7084
普陀区	2016	310107	121.395555	31.249840	上海市	55			2			129.61																127	2031600		25	47	2349	2672	34143	27542		7738
普陀区	2017	310107	121.395555	31.249840	上海市	55			2			128.8																112	1929100		25	46	2538	2773	36310	26633		8589
普陀区	2018	310107	121.395555	31.249840	上海市	55			2			128.23																	1563600		24	46	2670	2830	37422	26395		8965
普陀区	2019	310107	121.395555	31.249840	上海市	55			2			128.47																	1365200		24	47	2778	2923	38824	26652		9232
普陀区	2020	310107	121.395555	31.249840	上海市	55			2			128.19																	1463900		24	48	2903	3039	40241	27906
普陀区	2021	310107	121.395555	31.249840	上海市	55			2			127.58																	1757500		25	49	3076	3206	41020	29478
普陀区	2022	310107	121.395555	31.249840	上海市	55			2																										42469	31039
普陀区	2023	310107	121.395555	31.249840	上海市
杨浦区	2002	310110	121.526077	31.259541	上海市	61			1	381300																		612	3130200		64	74	2827	4051	56268	67229		7870
杨浦区	2003	310110	121.526077	31.259541	上海市	61			1	381100																		559	3131100		55	73	2832	4184	48284	67052		6093
杨浦区	2004	310110	121.526077	31.259541	上海市	61			1	379500																		518	3654900		49	73	2600	4000	41800	65000		7156
杨浦区	2005	310110	121.526077	31.259541	上海市	61			1	379900																		497	3930400		48	67	2400	3900	38400	60300		6103
杨浦区	2006	310110	121.526077	31.259541	上海市	61			1	380500																		271	4432000		47	63	2400	3800	30300	61500		6109
杨浦区	2007	310110	121.526077	31.259541	上海市	61			1	380600		120.32																306	4535600		46	62	2300	3800	29400	55100		6066
杨浦区	2008	310110	121.526077	31.259541	上海市	61			1	378500		118.3																265	5068900	1248800	48	59	2181	3593	28507	48661		6214
杨浦区	2009	310110	121.526077	31.259541	上海市	61			1	377800		117.51																222	5757700	1391100	47	59	2400	3700	27700	43100		7355
杨浦区	2010	310110	121.526077	31.259541	上海市	61			1			119.48																245	6175400	1243000	46	57	2312	3280	28807	39196		7698
杨浦区	2011	310110	121.526077	31.259541	上海市	61			1			120.62																253	6476700	1509100	44	55	2409	3383	27409	37229		7854
杨浦区	2012	310110	121.526077	31.259541	上海市	61			1			131.3																194	8295000	1804000	44	54	2328	3337	26537	35699		8509
杨浦区	2013	310110	121.526077	31.259541	上海市	61			1			132.43																104	9638700	1187500	44	53	2348	3260	26769	34583		8520
杨浦区	2014	310110	121.526077	31.259541	上海市	61			1			132.07																93	9896700	1792800	44	53	2265	3185	27176	33502		8755
杨浦区	2015	310110	121.526077	31.259541	上海市	61			1			132.43																88	10852800	1289400	44	51	2335	3207	27885	32452		9318
杨浦区	2016	310110	121.526077	31.259541	上海市	61			1			132.37																83	11378300		44	51	2398	3223	30080	31050		10117
杨浦区	2017	310110	121.526077	31.259541	上海市	61			1			131.52																71	11667500		43	50	2420	3191	32268	30063		10412
杨浦区	2018	310110	121.526077	31.259541	上海市	61			1			130.94																	10847000		43	50	2543	3199	33641	29953		10469
杨浦区	2019	310110	121.526077	31.259541	上海市	61			1			131.34																	10661600		43	50	2659	3257	35482	30225		11508
杨浦区	2020	310110	121.526077	31.259541	上海市	61			1			131.27																	11613000		42	49	2914	3396	37905	31091
杨浦区	2021	310110	121.526077	31.259541	上海市	61						130.49																	12198300		42	50	3235	3695	39909	32833
杨浦区	2022	310110	121.526077	31.259541	上海市	61																													41968	34548
杨浦区	2023	310110	121.526077	31.259541	上海市
松江区	2002	310117	121.227747	31.032243	上海市	605			11	165000																		1387	3257600		26	31	1892	1589	32748	27348		3074
松江区	2003	310117	121.227747	31.032243	上海市	605			11	166100																		1425	3890000		23	32	1824	1685	30998	29270		2544
松江区	2004	310117	121.227747	31.032243	上海市	605			10	166700																		1504	4923500		17	33	1800	1800	30300	29900		2747
松江区	2005	310117	121.227747	31.032243	上海市	605			10	167700																		1708	10389500		14	33	1800	1800	30300	30000		2551
松江区	2006	310117	121.227747	31.032243	上海市	605			10	169900																		1136	14269600		14	31	1600	2100	25400	35000		2566
松江区	2007	310117	121.227747	31.032243	上海市	605			10	172600		88.58																1565	19689500		13	33	1600	2100	25800	33200		2560
松江区	2008	310117	121.227747	31.032243	上海市	606			10	174800		94.37																1546	24420500	1886500	13	33	1723	2212	26154	31014		2660
松江区	2009	310117	121.227747	31.032243	上海市	606			11	178900		98.86																1073	9789000	1614000	13	33	1800	2300	27400	29400		3807
松江区	2010	310117	121.227747	31.032243	上海市	606			11			107.42																2375	36712900	1626000	18	32	2218	2338	38370	30927		4111
松江区	2011	310117	121.227747	31.032243	上海市	606			11			118.99																1913	31711000	1860100	31	32	2597	2379	49554	30245		4300
松江区	2012	310117	121.227747	31.032243	上海市	606			11			158.34																1775	42521000	2217300	33	32	2724	2429	54081	31210		4904
松江区	2013	310117	121.227747	31.032243	上海市	606			11			165																1340	40790400	2584000	33	32	2889	2441	57170	31607		5135
松江区	2014	310117	121.227747	31.032243	上海市	606			11			169.84																1372	35716800	2644800	33	33	3125	2448	60390	32529		5380
松江区	2015	310117	121.227747	31.032243	上海市	606			11			173.66																1378	35904300	2710300	33	35	3315	2556	64513	33635		5536
松江区	2016	310117	121.227747	31.032243	上海市	606			11			175.59																1333	36483800		35	36	3503	2695	64328	33975		5718
松江区	2017	310117	121.227747	31.032243	上海市	606			11			176.02																1280	36048400		35	36	3527	2819	61741	34132		5780
松江区	2018	310117	121.227747	31.032243	上海市	606			11			176.48																	33418400		38	38	3635	2945	60554	34460		6525
松江区	2019	310117	121.227747	31.032243	上海市	606			11			175.13																	37282100		38	40	3791	3099	59961	34794		6896
松江区	2020	310117	121.227747	31.032243	上海市	606			11			176.22																	37661300		37	44	4126	3510	62010	36629
松江区	2021	310117	121.227747	31.032243	上海市	606			11			177.19																	38578600		35	45	4348	3685	65375	37846
松江区	2022	310117	121.227747	31.032243	上海市	606			11																										68589	40002
松江区	2023	310117	121.227747	31.032243	上海市
浦东新区	2002	310115	121.544379	31.221517	上海市	523			16	605200																		3155	18221900		136	100	6396	6540	110573	108448		8810
浦东新区	2003	310115	121.544379	31.221517	上海市	523			14	620800																		3171	19619000		128	112	6521	7011	103635	108698		7120
浦东新区	2004	310115	121.544379	31.221517	上海市	523			13	636600																		3072	21693300		120	115	6700	7500	101200	107900		8710
浦东新区	2005	310115	121.544379	31.221517	上海市	523			13	652300																		2931	27725400		113	110	6600	7700	100600	104000		7744
浦东新区	2006	310115	121.544379	31.221517	上海市	523			13	667300																		1878	33259400		107	105	6500	7800	89100	120700		7549
浦东新区	2007	310115	121.544379	31.221517	上海市	523			12	689500		279.19																2351	37631400		107	103	6500	7900	92100	114300		8026
浦东新区	2008	310115	121.544379	31.221517	上海市	533			11	701100		285.3																2378	43061300	6506900	104	105	6588	7873	95281	109193		9232
浦东新区	2009	310115	121.544379	31.221517	上海市	533			11	713500		305.36																2306	46893800	7796100	101	107	6700	7800	98400	104700		12227
浦东新区	2010	310115	121.544379	31.221517	上海市	533			11			305.7																2714	51181700	8732400	111	109	6981	7569	108473	100207		13468
浦东新区	2011	310115	121.544379	31.221517	上海市	1210			25			419.05																3858	69829300	13119400	161	153	10127	10942	159948	139167		18644
浦东新区	2012	310115	121.544379	31.221517	上海市	1210			25			504.73																3711	84817800	12946900	164	151	10086	11067	165009	140793		18921
浦东新区	2013	310115	121.544379	31.221517	上海市	1210			24			517.5																1993	92929100	14270400	165	149	10314	11125	176328	142385		20037
浦东新区	2014	310115	121.544379	31.221517	上海市	1210			24			526.39																1885	91997600	14689000	165	149	10755	11329	183060	139828		20927
浦东新区	2015	310115	121.544379	31.221517	上海市	1210			24			540.9																1876	90667000	15671700	167	152	11194	11657	195725	141934		23353
浦东新区	2016	310115	121.544379	31.221517	上海市	1210			24			545.12																1792	91971900		165	155	11853	11955	201261	139530		24637
浦东新区	2017	310115	121.544379	31.221517	上海市	1210			24			547.49																1718	91778000		167	160	12118	12078	201482	136173		25188
浦东新区	2018	310115	121.544379	31.221517	上海市	1210			24			550.1																	92874800		164	161	12351	12128	199804	136092		25937
浦东新区	2019	310115	121.544379	31.221517	上海市	1210			24			552.84																	100954800		161	163	12608	12332	199211	135074		26753
浦东新区	2020	310115	121.544379	31.221517	上海市	1210			24			555.02																	103076700		162	167	13076	12548	200262	140580
浦东新区	2021	310115	121.544379	31.221517	上海市	1210			24			556.7																	100175500		150	166	13510	12835	204755	143968
浦东新区	2022	310115	121.544379	31.221517	上海市	1210			24																										211565	149746
浦东新区	2023	310115	121.544379	31.221517	上海市
虹口区	2002	310109	121.505133	31.264600	上海市	23				292300																		375	786000		54	54	2264	3014	40175	49998		8227
虹口区	2003	310109	121.505133	31.264600	上海市	23				290100																		322	904900		50	55	2113	2868	34042	49496		7128
虹口区	2004	310109	121.505133	31.264600	上海市	23				288300																		298	908400		47	55	2000	2900	29300	47600		7859
虹口区	2005	310109	121.505133	31.264600	上海市	23				286100																		290	937400		42	56	1700	2700	26800	44200		7047
虹口区	2006	310109	121.505133	31.264600	上海市	23				284500																		140	955900		40	53	1500	2300	20800	44700		7010
虹口区	2007	310109	121.505133	31.264600	上海市	23				282300		78.26																121	679100		41	51	1500	2200	21000	40300		6654
虹口区	2008	310109	121.505133	31.264600	上海市	23				280600		78.31																111	611700	1006600	38	50	1459	2052	21048	36027		6935
虹口区	2009	310109	121.505133	31.264600	上海市	23				279500		78.17																93	615100	749800	36	46	1600	2100	20700	32500		8275
虹口区	2010	310109	121.505133	31.264600	上海市	23						78.11																103	670000	1004800	35	42	1688	2257	20687	29369		7976
虹口区	2011	310109	121.505133	31.264600	上海市	23						77.08																99	565700	1031800	35	41	1740	2399	20656	27901		8178
虹口区	2012	310109	121.505133	31.264600	上海市	23						85.23																88	607400	888000	34	41	1787	2447	20629	26726		7989
虹口区	2013	310109	121.505133	31.264600	上海市	23						85.16																47	525100	582400	34	41	1747	2467	20897	25546		8149
虹口区	2014	310109	121.505133	31.264600	上海市	23						84.56																27	416500	678600	34	41	1806	2515	21293	24698		8220
虹口区	2015	310109	121.505133	31.264600	上海市	23						83.96																26	397700	802900	34	41	1850	2495	22114	23690		8578
虹口区	2016	310109	121.505133	31.264600	上海市	23						83.82																26	1253000		33	38	1858	2630	22658	23120		9026
虹口区	2017	310109	121.505133	31.264600	上海市	23						80.94																22	1048800		33	39	1853	2613	22877	21895		10011
虹口区	2018	310109	121.505133	31.264600	上海市	23						80.5																	553700		32	37	1897	2627	22543	21299		10402
虹口区	2019	310109	121.505133	31.264600	上海市	23						79.9																	445300		33	37	1934	2628	22486	21186		10448
虹口区	2020	310109	121.505133	31.264600	上海市	23						79.7																	482100		33	37	1981	2703	22719	21540
虹口区	2021	310109	121.505133	31.264600	上海市	23						79.4																	562100		33	36	2033	2742	22867	21797
虹口区	2022	310109	121.505133	31.264600	上海市	23																													23515	21989
虹口区	2023	310109	121.505133	31.264600	上海市
金山区	2002	310116	121.341970	30.741991	上海市	586			15	172700																		804	3215300		63	27	2248	2011	36002	28340		3654
金山区	2003	310116	121.341970	30.741991	上海市	586			14	173200																		882	3322300		47	29	1840	2067	33587	29289		2972
金山区	2004	310116	121.341970	30.741991	上海市	586			14	173400																		807	3765800		36	29	1700	2200	31400	29300		3177
金山区	2005	310116	121.341970	30.741991	上海市	586			14	173600																		824	4994800		27	29	1500	2200	29800	28500		2897
金山区	2006	310116	121.341970	30.741991	上海市	586			14	173200																		501	6250300		25	29	1500	2100	22900	32800		2754
金山区	2007	310116	121.341970	30.741991	上海市	586			9	173900		59.21																634	7937600		24	30	1400	2100	21500	31000		3344
金山区	2008	310116	121.341970	30.741991	上海市	586			9	174500		63.46																714	9665200	930600	22	30	1431	2100	20444	28928		3294
金山区	2009	310116	121.341970	30.741991	上海市	586			9	175000		66.78																822	11223000	757900	21	30	1500	2100	20400	27300		4360
金山区	2010	310116	121.341970	30.741991	上海市	586			9			64.56																1053	11807500	643500	26	30	1535	2096	22180	26395		4414
金山区	2011	310116	121.341970	30.741991	上海市	586			9			69.1																1004	10390000	627300	32	30	1624	2100	25285	25562		4395
金山区	2012	310116	121.341970	30.741991	上海市	586			9			73.25																1012	14727600	945900	32	30	1668	2087	27097	24333		4476
金山区	2013	310116	121.341970	30.741991	上海市	586			9			75.87																731	17024000	1810800	31	30	1733	2102	27797	23736		4461
金山区	2014	310116	121.341970	30.741991	上海市	586			9			76.16																723	16820900	1912400	31	29	1850	2144	28509	23490		4542
金山区	2015	310116	121.341970	30.741991	上海市	586			9			78.03																733	20053800	1978300	31	30	1909	2187	28654	23728		5012
金山区	2016	310116	121.341970	30.741991	上海市	586			9			79.71																773	18973700		31	30	1915	2243	27670	23823		5066
金山区	2017	310116	121.341970	30.741991	上海市	586			9			79.8																740	16435600		31	32	1935	2289	26395	24091		5342
金山区	2018	310116	121.341970	30.741991	上海市	586			9			80.51																	15673500		28	32	1908	2312	24968	24527		5596
金山区	2019	310116	121.341970	30.741991	上海市	586			9			80.14																	18262800		25	34	1913	2427	24320	24421		5901
金山区	2020	310116	121.341970	30.741991	上海市	586			9			80.5																	20725600		26	34	1935	2494	24703	24694
金山区	2021	310116	121.341970	30.741991	上海市	586			9			80.7																	21217300		23	34	1979	2552	25509	24370
金山区	2022	310116	121.341970	30.741991	上海市	586			9																										26335	23747
金山区	2023	310116	121.341970	30.741991	上海市
长宁区	2002	310105	121.424624	31.220367	上海市	38			1	221400																		416	899300		35	37	1760	2402	32869	38189		5424
长宁区	2003	310105	121.424624	31.220367	上海市	38			1	219300																		401	848900		30	35	1564	2294	28733	38142		3649
长宁区	2004	310105	121.424624	31.220367	上海市	38			1	218000																		341	935900		29	32	1500	2200	25500	37500		4900
长宁区	2005	310105	121.424624	31.220367	上海市	38			1	216900																		311	1012300		28	32	1500	2100	23900	35300		3795
长宁区	2006	310105	121.424624	31.220367	上海市	38			1	215800																		163	840500		25	30	1500	2100	20500	37000		3780
长宁区	2007	310105	121.424624	31.220367	上海市	38			1	215100		67.18																146	857600		26	29	1600	2100	19700	32800		3460
长宁区	2008	310105	121.424624	31.220367	上海市	38			1	213500		65.39																118	914500	817100	25	29	1483	1929	19432	28915		4168
长宁区	2009	310105	121.424624	31.220367	上海市	38			1	212800		65.02																114	822700	1097900	26	29	1500	1900	18900	25200		7960
长宁区	2010	310105	121.424624	31.220367	上海市	38			1			66.83																119	911400	921500	26	28	1529	1861	18572	22588		7243
长宁区	2011	310105	121.424624	31.220367	上海市	38			1			64.4																103	769500	745300	26	28	1494	1824	17984	21115		7274
长宁区	2012	310105	121.424624	31.220367	上海市	38			1			69.06																85	858200	1164700	25	26	1485	1781	18200	19909		7537
长宁区	2013	310105	121.424624	31.220367	上海市	38			1			69																47	812500	617100	24	27	1491	1808	18162	19398		7994
长宁区	2014	310105	121.424624	31.220367	上海市	38			1			69.73																43	686600	1000200	24	27	1456	1831	18668	19264		8332
长宁区	2015	310105	121.424624	31.220367	上海市	38			1			70.54																44	594400	890100	23	26	1500	1869	19745	18935		8460
长宁区	2016	310105	121.424624	31.220367	上海市	38			1			69.86																36	651000		23	26	1538	1949	20875	18198		8319
长宁区	2017	310105	121.424624	31.220367	上海市	38			1			69.11																31	1119600		23	26	1564	2004	21484	17157		8546
长宁区	2018	310105	121.424624	31.220367	上海市	38			1			68.87																	1119300		23	26	1598	1994	21698	16722		8698
长宁区	2019	310105	121.424624	31.220367	上海市	38			1			69.37																	1130800		23	26	1633	2032	21971	16450		9329
长宁区	2020	310105	121.424624	31.220367	上海市	38			1			69.4																	1210400		23	26	1661	2036	22207	16887
长宁区	2021	310105	121.424624	31.220367	上海市	38			1			69.36																	1649000		23	26	1714	2063	22264	17284
长宁区	2022	310105	121.424624	31.220367	上海市	38			1																										22685	17808
长宁区	2023	310105	121.424624	31.220367	上海市
闵行区	2002	310112	121.381709	31.112813	上海市	372			9	237400																		1957	7524100		63	47	2254	2751	41284	35955		4247
闵行区	2003	310112	121.381709	31.112813	上海市	372			9	249500																		1931	8398900		52	47	2152	2769	41278	37359		3181
闵行区	2004	310112	121.381709	31.112813	上海市	372			9	268000																		2020	9670300		48	50	2300	3000	42700	39500		4387
闵行区	2005	310112	121.381709	31.112813	上海市	372			9	283200																		2034	12161400		45	54	2300	3200	43300	39700		3517
闵行区	2006	310112	121.381709	31.112813	上海市	372			9	297800																		1618	15990100		44	57	2500	3500	37900	46700		3544
闵行区	2007	310112	121.381709	31.112813	上海市	372			9	317600		170.76																830	16097600		42	56	2700	3600	38800	45700		3891
闵行区	2008	310112	121.381709	31.112813	上海市	371			9	330300		182.48																1915	26179500	2398500	43	56	2760	3979	40337	44405		4067
闵行区	2009	310112	121.381709	31.112813	上海市	371			9	342100		189.56																895	20753100	2487000	42	59	3100	3900	42200	42700		6087
闵行区	2010	310112	121.381709	31.112813	上海市	371			9			180.47																2283	34739000	2348600	47	59	3408	3857	51322	41750		5683
闵行区	2011	310112	121.381709	31.112813	上海市	371			9			181.43																2293	33228700	2273300	55	59	4238	3999	70986	42177		7509
闵行区	2012	310112	121.381709	31.112813	上海市	371			9			243.12																2039	35925700	3080200	61	59	4347	4108	73202	42025		8132
闵行区	2013	310112	121.381709	31.112813	上海市	371			9			248.4																1255	37584900	3090600	62	61	4541	4207	76383	43360		8499
闵行区	2014	310112	121.381709	31.112813	上海市	371			9			250.8																1169	36260500	3077600	62	63	4562	4141	81309	45219		8934
闵行区	2015	310112	121.381709	31.112813	上海市	371			9			253.22																1154	36264100	4582700	62	63	4815	4271	86917	47434		10224
闵行区	2016	310112	121.381709	31.112813	上海市	371			9			253.95																1036	34451300		63	64	5091	4433	89676	48524		10591
闵行区	2017	310112	121.381709	31.112813	上海市	371			9			253.79																996	31681600		65	68	5285	4613	91028	47884		10622
闵行区	2018	310112	121.381709	31.112813	上海市	371			9			253.98																	31528700		66	72	5518	4855	91017	50614		11706
闵行区	2019	310112	121.381709	31.112813	上海市	371			9			253.43																	33572600		65	75	5885	5187	91523	52078		12901
闵行区	2020	310112	121.381709	31.112813	上海市	371			9			254.35																	33671900		66	75	6273	5508	94572	57091
闵行区	2021	310112	121.381709	31.112813	上海市	371			9			254.93																	32938800		67	78	6537	5832	98473	61715
闵行区	2022	310112	121.381709	31.112813	上海市	371			9																										102996	66968
闵行区	2023	310112	121.381709	31.112813	上海市
青浦区	2002	310118	121.124178	31.150681	上海市	676			12	147700																		1278	2784200		47	29	1832	1404	31302	24574		2618
青浦区	2003	310118	121.124178	31.150681	上海市	676			12	146700																		1258	3019800		35	29	1734	1432	30412	24856		2237
青浦区	2004	310118	121.124178	31.150681	上海市	676			12	147600																		1173	3422700		23	29	1700	1500	30100	24400		2498
青浦区	2005	310118	121.124178	31.150681	上海市	676			12	148600																		1232	4258300		22	30	1600	1700	29500	24100		2203
青浦区	2006	310118	121.124178	31.150681	上海市	676			8	149800																		950	5245000		24	30	1600	1900	24000	28900		2203
青浦区	2007	310118	121.124178	31.150681	上海市	676			8	151900		73.75																1239	6879500		24	30	1700	1900	23800	27600		2119
青浦区	2008	310118	121.124178	31.150681	上海市	670			8	153500		74.43																1181	8021300	901000	22	29	1629	1887	23349	26163		2201
青浦区	2009	310118	121.124178	31.150681	上海市	670			8	154900		77.76																1334	7916400	960300	22	27	1600	1900	23000	24800		2781
青浦区	2010	310118	121.124178	31.150681	上海市	670			8			78.98																1677	11155800	1239200	30	27	1843	1908	27998	24413		2860
青浦区	2011	310118	121.124178	31.150681	上海市	670			8			81.55																1581	10457800	1010500	40	26	2167	1922	35632	23716		3101
青浦区	2012	310118	121.124178	31.150681	上海市	670			8			108.19																1494	13228700	1239000	45	25	2350	1980	41848	24812		3329
青浦区	2013	310118	121.124178	31.150681	上海市	670			8			111.76																890	14193700	2263700	45	24	2600	2087	45271	24916		3571
青浦区	2014	310118	121.124178	31.150681	上海市	670			8			116.98																938	14925100	3491500	45	24	2888	2120	48952	25635		3884
青浦区	2015	310118	121.124178	31.150681	上海市	670			8			119.76																941	15171000	3378200	45	25	3036	2189	50543	25660		4251
青浦区	2016	310118	121.124178	31.150681	上海市	670			8			120.83																907	15738600		45	25	2967	2163	46608	23421		4387
青浦区	2017	310118	121.124178	31.150681	上海市	670			8			120.91																864	15102900		46	29	2819	2203	40208	22465		4679
青浦区	2018	310118	121.124178	31.150681	上海市	670			8			121.49																	15446000		44	30	2752	2242	35677	22361		4881
青浦区	2019	310118	121.124178	31.150681	上海市	670			8			120.53																	15843700		42	31	2598	2331	30903	22357		5302
青浦区	2020	310118	121.124178	31.150681	上海市	670			8			121.9																	15373100		26	33	2525	2412	29289	22997
青浦区	2021	310118	121.124178	31.150681	上海市	670			8			123.31																	16012600		26	34	2577	2495	31643	23394
青浦区	2022	310118	121.124178	31.150681	上海市	670			8																										34339	23870
青浦区	2023	310118	121.124178	31.150681	上海市
静安区	2002	310106	121.459384	31.247105	上海市	8				122700																		209	992400		19	19	1191	1622	16684	24055		6531
静安区	2003	310106	121.459384	31.247105	上海市	8				119900																		178	921700		14	18	1126	1499	14674	23340		6135
静安区	2004	310106	121.459384	31.247105	上海市	8				113900																		156	442500		14	18	900	1400	12200	21400		6721
静安区	2005	310106	121.459384	31.247105	上海市	8				110800																		133	483900		13	16	900	1400	11700	19800		6317
静安区	2006	310106	121.459384	31.247105	上海市	8				109700																		54	434700		13	16	800	1300	9000	20800		6373
静安区	2007	310106	121.459384	31.247105	上海市	8				107600		31																51	345300		13	15	900	1300	9100	19300		6617
静安区	2008	310106	121.459384	31.247105	上海市	8				106400		30.96																38	292500	475600	12	15	727	1199	9129	17254		6867
静安区	2009	310106	121.459384	31.247105	上海市	8				105500		30.99																38	290200	433800	12	15	700	1200	9200	15600		7843
静安区	2010	310106	121.459384	31.247105	上海市	8						31																35	311900	746600	12	15	702	1142	8998	13964		8330
静安区	2011	310106	121.459384	31.247105	上海市	8						30.84																32	178200	439900	12	15	714	1126	8917	13262		8465
静安区	2012	310106	121.459384	31.247105	上海市	8						30.51																24	167200	662100	12	15	701	1126	8846	12731		8608
静安区	2013	310106	121.459384	31.247105	上海市	8						30.23																8	163100	396000	12	15	706	1123	9003	12411		8322
静安区	2014	310106	121.459384	31.247105	上海市	8						30.1																7	150200	412300	12	15	717	1121	9067	12335		8883
静安区	2015	310106	121.459384	31.247105	上海市	8						29.61																7	152300	441000	12	15	740	1149	9472	12106		9299
静安区	2016	310106	121.459384	31.247105	上海市	8						29.31																5	123800		12	15	760	1164	10018	11881		9856
静安区	2017	310106	121.459384	31.247105	上海市	8						28.81																4	104500		12	15	752	1186	10163	11645		10048
静安区	2018	310106	121.459384	31.247105	上海市	37			1			106.78																	1339500		44	52	2436	3535	34484	34172		18324
静安区	2019	310106	121.459384	31.247105	上海市	37			1			106.62																	1482600		44	52	2527	3583	34808	33745		20030
静安区	2020	310106	121.459384	31.247105	上海市	37			1			106.28																	906800		44	51	2609	3677	35576	34367
静安区	2021	310106	121.459384	31.247105	上海市	37			1			105.77																	852000		45	52	2764	3800	36004	35582
静安区	2022	310106	121.459384	31.247105	上海市	37			1																										37136	36441
静安区	2023	310106	121.459384	31.247105	上海市
黄浦区	2002	310101	121.469240	31.229860	上海市	12				228900																		287	2513900		32	39	1617	2777	30078	43655		8724
黄浦区	2003	310101	121.469240	31.229860	上海市	12				223200																		274	1208500		31	38	1570	2735	25419	42572		7736
黄浦区	2004	310101	121.469240	31.229860	上海市	12				215800																		239	1484900		27	36	1300	2500	21700	39900		7937
黄浦区	2005	310101	121.469240	31.229860	上海市	12				210000																		172	1623600		24	33	1300	2300	19000	36000		7440
黄浦区	2006	310101	121.469240	31.229860	上海市	12				206000																		86	1900700		22	31	1100	2100	14000	35900		7370
黄浦区	2007	310101	121.469240	31.229860	上海市	12				199000		59.85																92	1133700		22	30	1100	2000	13300	32200		7475
黄浦区	2008	310101	121.469240	31.229860	上海市	12				194100		60.19																81	1272600	608000	22	29	1085	1951	12495	27792		7793
黄浦区	2009	310101	121.469240	31.229860	上海市	12				191700		60.56																56	1163600	666200	21	25	1100	1800	11800	24600		8782
黄浦区	2010	310101	121.469240	31.229860	上海市	12						60.74																50	903400	1021500	21	24	1080	1734	11820	21375		8877
黄浦区	2011	310101	121.469240	31.229860	上海市	12						60.25																45	940900	1231100	19	23	1059	1637	11322	19014		8962
黄浦区	2012	310101	121.469240	31.229860	上海市	12						60.19																39	955700	952500	18	23	1046	1634	10904	18380		8896
黄浦区	2013	310101	121.469240	31.229860	上海市	20						90.56																35	1840700	1415200	30	36	1641	2450	17734	25520		15439
黄浦区	2014	310101	121.469240	31.229860	上海市	20						90.36																28	1828500	1289700	30	36	1664	2453	17897	24822		16367
黄浦区	2015	310101	121.469240	31.229860	上海市	20						89.77																28	2025400	850500	30	36	1670	2459	18892	24624		16505
黄浦区	2016	310101	121.469240	31.229860	上海市	20						88.71																18	1082800		30	36	1726	2638	19661	23932		17067
黄浦区	2017	310101	121.469240	31.229860	上海市	20						87.39																17	890700		29	36	1718	2664	20274	23285		17163
黄浦区	2018	310101	121.469240	31.229860	上海市	20						86.12																	853000		29	36	1728	2682	20354	22546		18423
黄浦区	2019	310101	121.469240	31.229860	上海市	20						84.89																	906900		29	36	1756	2689	20417	22244		19691
黄浦区	2020	310101	121.469240	31.229860	上海市	20						65.38																	432800		29	35	1799	2714	20822	22984
黄浦区	2021	310101	121.469240	31.229860	上海市	20						65.08																	393100		29	35	1839	2755	21134	23883
黄浦区	2022	310101	121.469240	31.229860	上海市	20																													22019	24676
黄浦区	2023	310101	121.469240	31.229860	上海市
丘北县	2002	532626	104.195820	24.041919	云南省	4997	14			92768	88219	43	11500	213698	197448			58500	30500	7700		20300			7844		1132	5	1248	5421					60443	12818	536			3	16								9834
丘北县	2003	532626	104.195820	24.041919	云南省	4997	13			94003	89461	44	11700	217952	200955			63500	32200	8200		23100			8973		1179	5	4412	3808					61237	13912	544			3	17								12110
丘北县	2004	532626	104.195820	24.041919	云南省	4997	13			95225	90641	44.3	11700	220645	203292			70000	34900	9600		25600			10216			3	4168.7	5807					56073	12901	550			3	17								14521
丘北县	2005	532626	104.195820	24.041919	云南省	4997	13	6	3	94358	91865	45	11708	223092	203595			79000	39400	13300		26300			10848		1196	3	4327	14156					56836	13120	563			3	19								15699
丘北县	2006	532626	104.195820	24.041919	云南省	5150	14	6	3	101714	92989	45	11876	226038	202676			96300	48900	16000		31400			10868		1214	3	31189	16504					61839	26771	501			4	53								22988
丘北县	2007	532626	104.195820	24.041919	云南省	4997	14	6	3	107098	94170	46	12186	228823	202656			122900	60000	15000		47800			12741		1314	3	3422	31247					61962	26861	520			4	55								23090
丘北县	2008	532626	104.195820	24.041919	云南省	4997	12	6	3	109883	94786	47	12400	230514	199945			141200	67400	19900		54000			10461		1425	8	16914	34247					62671	26970	580			4	58								23160
丘北县	2009	532626	104.195820	24.041919	云南省	4997	12	9	3	116553	95804	48	12300	232448	197487			168200	77200	25300		65700			16542		1647	10	28176	44752					63080	27060	601			4	61								33142
丘北县	2010	532626	104.195820	24.041919	云南省	4997	12			127013	96574	50.8	12619	235078	197868			193200	85100	33400		74700			19452		1896	11	41944	53794					62269	26668	611			4	61								34650
丘北县	2011	532626	104.195820	24.041919	云南省	4997	12	9	3	130350	97319	52	12991	237240	196074			230500	99700	37500		93300			22184		2208	15	57851	94113					62470	26798	656			4	61								34986
丘北县	2012	532626	104.195820	24.041919	云南省	4997	12	9	3	133623	98430	52	13000	240935	194898			264000	107500	48400		108100			23995	14049	2636	16	71332	186524					62510	26530	720			4	65								35100
丘北县	2013	532626	104.195820	24.041919	云南省	4997	11	9	3	135521	99043	53	13300	243373	193292			329800	135900	67400		126500			26600		3732	16	74960	214683					62720	26670	810			4	66								35600
丘北县	2014	532626	104.195820	24.041919	云南省	4997	12	9	3	138697	100490	53	13600	247417	190577			407100	169600	90600		146900			30700		4567	19	131213	315723					62810	26720	860			4	66								36900
丘北县	2015	532626	104.195820	24.041919	云南省	4997	12	9	3	136900	101500	53	13300	250500		5444	676	477100	191500	116800		168800	67039	115025	38400		5466	21	178647	400029					62710	26610	1200			4	66								37800
丘北县	2016	532626	104.195820	24.041919	云南省	4997	12	9	3	137400	105100	54	15000	254000		7888	57318	577100	205200	142300		229600	71665	121745	41781		7094	21	223447	506107					62260	26580	1360			4	85								59491
丘北县	2017	532626	104.195820	24.041919	云南省	4997	12	9	3	138000	106300	55	14600	255900		6144	60133	643700	210300	168200		265200	72600	124364	55090		7874	21	254949	610018					44594	25969	1296			4	85								12521
丘北县	2018	532626	104.195820	24.041919	云南省	4997	12	9	3	138500	106900	49.14	15000	256000		6180	60463	701000	220100	184400		296500	77039	127136	64199		8635	23	245582	715799					48919	26250	1525			4	85								12483
丘北县	2019	532626	104.195820	24.041919	云南省	4997	12	9	3	139093	107774	49.35	14830	258283		6523	62403	775900	229400	207200		339300	92288	117298	78420		9404	24	231200	876500					50226	28469	1755			4	85								12483
丘北县	2020	532626	104.195820	24.041919	云南省	4997	12	9	3	139781	109039	49.59	15708	267405		6532	64320	841983	239229	231190		371600			80560		10260	23							51978	30669	1760			3	69								12538
丘北县	2021	532626	104.195820	24.041919	云南省	4997	12	9	3	140341	113515	49.79	13435	274388		7431	64545	1072830	288912	280323		503595					11389	24							53838	32981	2192			3	69								12305
丘北县	2022	532626	104.195820	24.041919	云南省	4997	12	9	3			46.82						1226040	349212	320616		556212						25							56838	34203	2398			3	128								12815
丘北县	2023	532626	104.195820	24.041919	云南省	4997		9	3									1296206	325362	380399		590445						55833							36941	2452	3			160	0								10382
东川区	2002	530113	103.187824	26.082873	云南省	1700				81000		29.7	22400					63900	13500	28900		21500			7208		1084		79500
东川区	2003	530113	103.187824	26.082873	云南省	1700				83000		29.9	15000					69300	13900	32400		23000			8211		1099		76000
东川区	2004	530113	103.187824	26.082873	云南省	1700				84000		30.2	13600					74600	14200	35700		24700			9506		1143		80800
东川区	2005	530113	103.187824	26.082873	云南省	1700	14	10	4	85000		30.4	12400					76000	15600	33400		27000			10413		1189		70900
东川区	2006	530113	103.187824	26.082873	云南省	1700	14	10	4	86000		30.3	12400					92800	19400	38000		35400			12269		1306		113000
东川区	2007	530113	103.187824	26.082873	云南省	1700	14	10	4	81000		28.15	13500					113000	22700	43900		46400			12580		1388		212300
东川区	2008	530113	103.187824	26.082873	云南省	1700	14	10	4	91000		29.05	14700					281400	24800	206900		49700			13927		1529		821300
东川区	2009	530113	103.187824	26.082873	云南省	1700	8	1	7	94000		29.12	24200					304300	25200	215600		63500			15853		1814	60	1056900
东川区	2010	530113	103.187824	26.082873	云南省	1700				96000		29.3	24300					303700	29500	198400		75800			18331		2341	72	840600
东川区	2011	530113	103.187824	26.082873	云南省	1700	8	1	7	99000		29.5	64200					337600	32000	214200		91300			20730		2695	78	774400
东川区	2012	530113	103.187824	26.082873	云南省	1700	8	1	7	101000		27.22	26000					465700	32700	308400		124600			23550	14627	3196	69	1097600
东川区	2013	530113	103.187824	26.082873	云南省	1700	7	1	6	103600		27.4	26200					560700	37400	380100		143300			30900		3760	51	1406900
东川区	2014	530113	103.187824	26.082873	云南省	1900	7	1	6	103900		27.5	27600					701000	45100	478100		177800			33300		4313	56	1829900
东川区	2015	530113	103.187824	26.082873	云南省	1900	7	1	6	104600	67600	27.7	27800	151000				732500	49400	455600		227500			36200		5137	54	1314400	694300
东川区	2016	530113	103.187824	26.082873	云南省	500	7	1	6	105300	68257	27.9	27600	150020				719300	54000	387600		277700			41112		5765	55	1471400	854300
东川区	2017	530113	103.187824	26.082873	云南省	500	7	1	6	106200	69037	28.1	22900	150780				776900	56500	418400		302000			45690		6405	39	1222100	1030600
东川区	2018	530113	103.187824	26.082873	云南省	1900	7	1	6	106900	70800	28.28	23900	151300				811000	60300	415800		334900			53905		7078	34	806300	1181500
东川区	2019	530113	103.187824	26.082873	云南省	1900	7	1	6	107000	72711	28.3	26418	151284				918700	63700	464300		390700			58148		7800	35	896400	1455900
东川区	2020	530113	103.187824	26.082873	云南省	1900	7	1	6	107334	73704	28.4	26699	150907				947300	78700	447700		420900			68632		8543
东川区	2021	530113	103.187824	26.082873	云南省	1900	7	1	6	107712	74103	28.5	20333	150426				1148100	96500	282600		769000					9414
东川区	2022	530113	103.187824	26.082873	云南省							26.1						1231100	113900	312800		804400
东川区	2023	530113	103.187824	26.082873	云南省
个旧市	2002	532501	103.160034	23.359121	云南省	1587	12			118884	41185	39	79400	100511	77600			256100	23900	142100		90100			7624		2319	42	344017	49165	130	21	2162	1161	33549	19368	2215			1	132								70879
个旧市	2003	532501	103.160034	23.359121	云南省	1587	11			121476	41585	39	74800	104431	81607			264800	24000	146100		94600			8223		2418	41	325495	26054	168	21	2112	1122	32150	20799	2330			1	145								82167
个旧市	2004	532501	103.160034	23.359121	云南省	1587	12			122270	42250	38.5	70200	104547	81348			281900	25600	157500		98800			9042		2547	41	377481	45402	153	21	2119	1160	31330	21772	2333			1	150								89433
个旧市	2005	532501	103.160034	23.359121	云南省	1587	10	3	8	125123	43461	39	66049	105130	80789			325500	27300	192400		105800			9387		2684	32	509219	59426	139	21	2037	1145	30217	21654	2801			1	381								90356
个旧市	2006	532501	103.160034	23.359121	云南省	1597	11	3	8	125753	44102	39	59557	108191	81251			427600	30800	269100		127600			11243		2967	29	939206	141928	154	21	1940	1190	31929	21485	2833	2228		11	414								117076
个旧市	2007	532501	103.160034	23.359121	云南省	1587	11	3	8	127590	44197	39	57179	109464	81234			575100	36100	393100		146000			14392		3264	33	1206041	124724	138	21	1917	1244	31900	20731	2479	2840		10	448								103151
个旧市	2008	532501	103.160034	23.359121	云南省	1587	11	3	8	128887	44836	39	53500	111073	81213			668900	39400	467800		161600			11988		3498	35	1738481	122240	132	21	1950	1271	31636	20511	2442	1795		10	448								124197
个旧市	2009	532501	103.160034	23.359121	云南省	1587	9	2	7	130150	41438	39	60200	102032	83891			856400	48200	610700		197500			21018		4096	38	2295398	224591	127	21	1921	1299	31658	20349	2784	1843		10	513								114004
个旧市	2010	532501	103.160034	23.359121	云南省	1587	9			130549	45998	39	59200	111939	81184			1048400	60800	734000		253600			23339		4676	38	2311632	277550	119	22	1928	1302	30460	20472	2912	1717		10	687								118000
个旧市	2011	532501	103.160034	23.359121	云南省	1587	9	2	7	132759	47545	39	60924	112962	80031			1054200	66100	658400		329700			24306		5335	42	2023818	372171	118	23	2032	1362	31970	20579	3061	3008		13	1014								120000
个旧市	2012	532501	103.160034	23.359121	云南省	1587	9	2	7	135554	49851	40	61100	116501	80464			1224900	69800	809600		345500			28720	14109	6080	50	2398694	458397	80	22	1916	1341	32044	20805	3296	2986		13	1101
个旧市	2013	532501	103.160034	23.359121	云南省	1587	8	2	7	136017	51176	39.3	57300	115867	81228			1473400	80600	1002300		390500			35000		6781	48	3147244	532024	80	22	2004	1499	33168	20647	3087	2275	738	13	1101	398785	18148			20977	308	4
个旧市	2014	532501	103.160034	23.359121	云南省	1587	9	2	7	143340	52133	39	37500	117479	78670			1675300	94800	1136800		443700			37900		7945	53	3316441	720360	76	22	1921	1415	34687	13384	3085	2580	791	16	1139	456429	44619	3061	4369	21011	310	3
个旧市	2015	532501	103.160034	23.359121	云南省	1587	9	2	7	137100	46700	39	33000	113600		55088	102638	1760300	112700	1102600		545000	46343	57072	40700		9288	53	3377944	1000532	75	22	2106	1447	34854	20273	3275	3575	1176	16	1341	557849	66635	2339	3698	20143	320	3
个旧市	2016	532501	103.160034	23.359121	云南省	1587	9	2	7	137900	56000	39	55800	116800		84680	65639	1908500	121700	1036900		749900	47269	62773	44907		10535	57	3107114	1565112	75	22	2034	1410	34195	20540	3419	4431	1172	13	1203	683375	73127	2272	4082	26491	300	3	47862
个旧市	2017	532501	103.160034	23.359121	云南省	1587	9	2	7	138300	56400	39	49300	114100		77239	54012	2051600	127000	1105000		819600	49253	65615	49952		11707	58	2611692	2125066					33724	20422	3457			14	1145								29189
个旧市	2018	532501	103.160034	23.359121	云南省	1587	9	2	7	138800	56500	47.2	46000	115400		72239	58699	2233000	136100	1186500		910400	52395	70825	55593		12871	57	2493926	2656333					33547	19739	3672			9	940								29089
个旧市	2019	532501	103.160034	23.359121	云南省	1587	9	2	7	138487	56413	47.1	42427	115359		67853	67149	2434800	143100	1299000		992700	55067	74519	69331		14068	47	2830000	3190000					32850	19573	3625			9	940								63800
个旧市	2020	532501	103.160034	23.359121	云南省	1587	9	2	7	138340	55623	47.05	37288	115672		59265	67928	2600016	149192	1421328		1029500			70970		15390	67							32342	19930	3725			11	1118								63810
个旧市	2021	532501	103.160034	23.359121	云南省	1587	9	2	7	133224	55497	45.31	36706	113871		65221	88473	3070802	181893	1542101		1346808					17052	81							32101	20880	3719			12	1372								17677
个旧市	2022	532501	103.160034	23.359121	云南省	1587	7	2	5			41.93						3390952	222086	1728973		1439893						88							31530	21666	4141			13	1321								19300
个旧市	2023	532501	103.160034	23.359121	云南省	1587		2	5									4010536	238199	2129586		1642751						30584							22473	4555	13			1321	0								24019
临翔区	2002	530902	100.082523	23.895137	云南省	2652				70000		27.3	11600					70000	31300	19600		19100			7739		1111
临翔区	2003	530902	100.082523	23.895137	云南省	2652				71000		27.4	10700					92000	32200	20500		39300			10211		1150
临翔区	2004	530902	100.082523	23.895137	云南省	2652	10			73672	54209	27.6	9900	128083	105307			136600	33400	46000		57200			10622		1227	15	12062.1	31940					24079	16040	890			4	67								40144
临翔区	2005	530902	100.082523	23.895137	云南省	2652	10	7	2	75158	54747	28	8600	130237	101420			123200	34200	38200		50800			9424		1307	9	13151	36831					22844	16400	809			5	67								43011
临翔区	2006	530902	100.082523	23.895137	云南省	2652	11	7	2	75614	55073	28	18500	131858	99010			123900	35900	30000		58000			14628		1412	8	18693	120150					22009	16139	790			5	67								51412
临翔区	2007	530902	100.082523	23.895137	云南省	2652	10	7	2	76363	55514	28	24000	133777	100634			142200	39800	30500		71800			13945		1532	9	26036	67511					23059	16089	923			5	105								57396
临翔区	2008	530902	100.082523	23.895137	云南省	2652	9	7	2	77037	55733	28	24300	135033	101930			164800	44900	38500		81400			17154		1687	11	43637	43088					23989	16098	922			5	105								62133
临翔区	2009	530902	100.082523	23.895137	云南省	2652	8	7	1	80575	56260	29	25200	136486	101475			201000	56600	47600		96800			20905		2068	10	51223	94416					24811	16355	988			4	115								59225
临翔区	2010	530902	100.082523	23.895137	云南省	2652	8			81683	57234	29.1	21500	138983	103800			235800	65500	61500		108700			26869		2402	12	63580	91201					25204	16438	1014			5	195								62232
临翔区	2011	530902	100.082523	23.895137	云南省	2652	8	7	1	83002	58051	30	22300	140766	104949			286200	68300	68300		149500			29748		2770	13	71429	81321					25910	17087	1212			5	195								58076
临翔区	2012	530902	100.082523	23.895137	云南省	2652	8	7	1	90334	59032	32	23600	143594	105699			333400	78400	88000		167000			31067	13004	3329	14	84132	101363					26327	18530	1766			5	195								57970
临翔区	2013	530902	100.082523	23.895137	云南省	2652	8	7	1	90506	59429	32	30100	145359	103353			428300	98100	130900		199300			33900		4347	14	117000	387152					26536	20081	1861			5	472								49385
临翔区	2014	530902	100.082523	23.895137	云南省	2652	8	7	1	101447	59816	32	30500	147640	100393			558400	115200	205500		237700			36000		5052	18	201701	559159					26478	21622	2239			6	472								47946
临翔区	2015	530902	100.082523	23.895137	云南省	2557	8	7	1	91600	60100	32	5200	149100		15017	24513	666500	129600	261200		275700	72459	47498	40500		5932	20	307072	770723					26303	21988	2762			7	657								46011
临翔区	2016	530902	100.082523	23.895137	云南省	2557	8	7	1	92400	60600	32	39300	150400		15807	26031	845900	141800	272000		432100	81950	51772	43052		7261	26	462724	1091375					26494	22995	2787			8	710								41070
临翔区	2017	530902	100.082523	23.895137	云南省	2557	8	7	1	92900	61400	32	34800	151700		12387	24856	921100	147000	317700		456400	84026	54885	52274		8132	31	511093	1435695					26794	24169	2937			8	710								40567
临翔区	2018	530902	100.082523	23.895137	云南省	2557	8	7	1	93600	61800	33.65	35000	150400		12376	25468	995900	156500	352800		486600	86520	58977	62310		8969	33	514447	1818917					27085	25482	2540			8	402								31307
临翔区	2019	530902	100.082523	23.895137	云南省	2557	8	7	1	93800	65519	33.75	37378	152148		12104	28507	1104500	164100	398100		542300	90682	61735	73333		9830	34	318200	2333600					27391	27539	3641			6	306								25849
临翔区	2020	530902	100.082523	23.895137	云南省	2557	8	7	1	94399	65799	33.95	38794	154152		12672	27761	1154358	173897	401166		579300			77342		10774	35							28969	28193	3857			8	416								26581
临翔区	2021	530902	100.082523	23.895137	云南省	2557	8	7	1	94488	65600	33.98	40701	156042		6270	38849	1628480	211283	372690		1044507					11938	32							29053	30124	4264			9	403								20795
临翔区	2022	530902	100.082523	23.895137	云南省	2557	8	7	1			37.1						1702010	244890	374980		1082140						33							29785	30956	4535			10	514								33567
临翔区	2023	530902	100.082523	23.895137	云南省	2557		7	1									1842395	281188	401533		1159674						29790							31890	4619	10			592	0								11700
云县	2002	530922	100.123248	24.437061	云南省	3760	14			94645	85995	40	13300	204366	189027			142100	52500	66400		23300			7943		1118	9	90096	119551					40966	12278	566			2	20								13240
云县	2003	530922	100.123248	24.437061	云南省	3760	13			96087	87112	40	12900	206508	188636			149300	54400	65500		29500			9813		1143	9	85690	88923					37927	14269	566			2	65								16337
云县	2004	530922	100.123248	24.437061	云南省	3760	13			97167	88913	40.3	12100	205322	185335			163600	56200	75600		31900			11640		1197	9	87216.9	59540					36608	16450	427			2	65								19200
云县	2005	530922	100.123248	24.437061	云南省	3760	13	3	7	101162	90260	41	14547	209423	176271			172500	57900	78900		35700			10117		1274	8	97389	44338					36584	20727	419			2	65								20544
云县	2006	530922	100.123248	24.437061	云南省	3760	14	3	7	100352	92208	41	14471	212289	176276			205600	63700	95700		46300			10749		1409	9	112949	17696					36306	20712	433			2	65								25102
云县	2007	530922	100.123248	24.437061	云南省	3760	12	3	7	101835	92495	41	17583	214710	179486			246600	71700	117700		57200			12600		1565	10	137887	60925					37185	20337	479			3	70								24147
云县	2008	530922	100.123248	24.437061	云南省	3760	12	3	7	103566	93010	41	16800	218154	179484			283300	82500	132600		68100			15905		1759	11	148602	86155					38030	19666	444			3	70								28435
云县	2009	530922	100.123248	24.437061	云南省	3760	12	5	7	106811	94088	42	17100	224042	185150			330900	104900	150100		75900			17254		2296	11	174553	99767					37843	19663	516			3	70								32218
云县	2010	530922	100.123248	24.437061	云南省	3760	12			111324	95818	42.8	9359	225098	185284			378800	125900	166800		86100			18851		2758	11	91803	103349					37106	20196	524			5	140								33854
云县	2011	530922	100.123248	24.437061	云南省	3760	12	5	7	114449	96123	43	14694	225854	183589			416800	137200	177400		102200			22136		3122	12	109719	106291					36457	20273	566			4	220								31593
云县	2012	530922	100.123248	24.437061	云南省	3760	12	5	7	124141	97365	44	15600	230746	174553			446300	156600	166700		123000			22366	13141	3759	15	302754	159415					35983	20058	591			6	300								31535
云县	2013	530922	100.123248	24.437061	云南省	3760	11	5	7	124801	98283	44.5	16800	229621	170862			532700	185700	206200		140800			26700		4795	16	314915	319979					34776	20277	648			6	330								26858
云县	2014	530922	100.123248	24.437061	云南省	3760	12	5	7	144679	99000	45	18300	234010	170199			713400	212300	337600		163500			29800		5574	18	364135	466900					34524	20139	1125			6	300								26075
云县	2015	530922	100.123248	24.437061	云南省	3659	12	5	7	126300	99600	44	20400	241900		13124	12304	828200	242400	395000		190800	153485	82947	38500		6711	21	473297	640636					34326	17844	1259			6	221								25023
云县	2016	530922	100.123248	24.437061	云南省	3659	12	5	7	126800	100200	44	21200	244500		14148	11514	845200	264800	350700		229700	167598	89649	40204		7649	24	520540	843848					34334	18414	1457			8	780								22336
云县	2017	530922	100.123248	24.437061	云南省	3659	12	5	7	127600	100900	44	20800	250200		10669	12504	906700	275300	367200		264200	169700	98128	48054		8552	25	660473	1100571					34460	18777	1383			7	500								22062
云县	2018	530922	100.123248	24.437061	云南省	3659	12	5	7	128000	101700	46.43	21500	251800		10526	13131	978000	293000	386700		298300	179380	105091	55519		9457	29	725404	1380963					34255	19516	1515			9	740								17026
云县	2019	530922	100.123248	24.437061	云南省	3659	12	5	7	128200	101972	46.53	21391	254185		10163	13654	1060200	307200	422800		330200	185205	112692	67048		10441	32	558300	1740500					33813	19302	1959			8	600								14057
云县	2020	530922	100.123248	24.437061	云南省	3659	12	5	7	128632	102620	46.67	22066	241735		10602	13662	1052142	321881	366695		363500			70702		11412	34							34055	20399	1921			15	1390								14455
云县	2021	530922	100.123248	24.437061	云南省	3659	12	5	7	128657	102564	46.68	16623	244094		5397	14886	1211278	390207	343791		477280					12622	35							33723	20267	1804			14	1234								7950
云县	2022	530922	100.123248	24.437061	云南省	3659	12	5	7			38.92						1309020	453407	353221		502392						35							33753	21121	1883			9	750								11075
云县	2023	530922	100.123248	24.437061	云南省	3659		5	7									1434399	478023	402439		553937						34254							21842	1906	11			990	0								12543
云龙县	2002	532929	99.371121	25.885596	云南省	4712	12			49861	42542	20	6400	91905	82218			46400	24100	8700		13600			8426		1156	5	9412	5712					21816	12205	362												7034
云龙县	2003	532929	99.371121	25.885596	云南省	4712	10			49904	47250	20	6200	95527	84469			50900	26300	9800		14800			11039		1172	5	10256	5205					19470	12951	390												8392
云龙县	2004	532929	99.371121	25.885596	云南省	4712	11			50571	47317	19.8	5700	104963	92675			55400	27700	10800		16900			11154		1185	5	11297.3	7491					17680	14002	390												9310
云龙县	2005	532929	99.371121	25.885596	云南省	4712	11	6	4	51976	48651	20	5475	96869	85267			60800	28800	13300		18700			13221		1227	6	14714	9874					16403	13373	377												9964
云龙县	2006	532929	99.371121	25.885596	云南省	4712	12	6	4	53423	50505	20	5346	98713	86272			69600	30600	17500		21500			13472		1287	6	26993	13272					15480	12115	386			6	21								15551
云龙县	2007	532929	99.371121	25.885596	云南省	4400	11	6	4	54581	51594	20	5868	99164	85664			79900	32800	23000		24100			13255		1341	5	34779	17198					14901	12046	356			7	4								15152
云龙县	2008	532929	99.371121	25.885596	云南省	4400	11	6	4	56503	53079	20	5500	100782	85443			92700	35800	27600		29300			22806		1418	5	38600	31626					15003	11422	376			7	4								19652
云龙县	2009	532929	99.371121	25.885596	云南省	4401	11	7	4	58149	54597	20	5400	102988	85371			118600	44400	38100		36100			21874		1512	6	42937	71406					15081	10242	420			6	3								20625
云龙县	2010	532929	99.371121	25.885596	云南省	4404	11			59673	55997	20.5	6393	103146	84802			144200	50000	51000		43300			23710		1767	8	29282	147183					15434	9861	346			5	3								26344
云龙县	2011	532929	99.371121	25.885596	云南省	4401	11	7	4	61238	57450	21	6464	105358	85966			161200	53900	58700		48600			28587		2102	6	26622	176795					15385	6825	346			5	3								26348
云龙县	2012	532929	99.371121	25.885596	云南省	4401	11	7	4	62510	58627	21	7300	104071	83695			195400	58500	79200		57700			30543		2377	6	31781	220300					15342	9703	466			7	142								26289
云龙县	2013	532929	99.371121	25.885596	云南省	4401	10	7	4	63562	59992	20.7	7000	104055	84215			246500	73300	107300		65900			33800		3189	4	61067	328958					15267	11309	468			7	93								19500
云龙县	2014	532929	99.371121	25.885596	云南省	4401	11	7	4	66964	62325	21	6900	104301	84583			380200	85300	217700		77200			38000		3887	6	163866	434995					15002	9642	510												10098
云龙县	2015	532929	99.371121	25.885596	云南省	4401	11	7	4	64300	56200	21	7300	97100		10110	9897	419400	88000	224200		107200	37861	39229	41100		4630	5	65034	482733					14703	9882	504			5	83								10099
云龙县	2016	532929	99.371121	25.885596	云南省	4401	11	7	4	64700	57300	21	7000	102900		9832	10286	426800	69300	209700		147800	37937	39342	44283		6845	6	153406	562612					14714	9985	488			5	89								9000
云龙县	2017	532929	99.371121	25.885596	云南省	4401	11	7	4	65000	57300	21	7000	102600		9995	10349	447200	73800	212500		160900	40123	29167	56315		7563	7	134487	549387					14266	9986	556			7	286								9000
云龙县	2018	532929	99.371121	25.885596	云南省	4279	11	7	4	65400	57100	20.69	7200	103200		10115	10659	471600	78900	218400		174300	42851	31292	73556		8259	10	125272	271323					15830	10112	630			6	175								6800
云龙县	2019	532929	99.371121	25.885596	云南省	4279	11	7	4	65900	51913	20.84	7526	90535		10908	10201	526900	83200	255700		188000	44653	33596	86964		9027	9	152600	372700					15257	10141	552			6	175								6000
云龙县	2020	532929	99.371121	25.885596	云南省	4279	11	7	4	66060	48754	20.89	7390	89664		11920	10179	576470	93135	303697		179700			96896		9848	8							14620	9804	629			5	168								4800
云龙县	2021	532929	99.371121	25.885596	云南省	4370	11	7	4	65807	48019	20.81	6331	89133		11368	11198	683279	115196	305541		262542					10921	8							14663	9687	697			2	80								4488
云龙县	2022	532929	99.371121	25.885596	云南省	4457	11	7	4			18.3						704293	164420	279248		260625						8							14491	9756	748			1	93								1400
云龙县	2023	532929	99.371121	25.885596	云南省	4457		7	4									762526	184075	296161		282290						13719							9608	729	2			120	0								3900
五华区	2002	530102	102.706959	25.043652	云南省	2200				143000		45.5	18700					96900		13400		83600			9119				216200
五华区	2003	530102	102.706959	25.043652	云南省					146000		47.5	17000					105700		12000		93700			9457				234100
五华区	2004	530102	102.706959	25.043652	云南省					150000		49.7	16200					114300	100	10600		103600			10897				274600
五华区	2005	530102	102.706959	25.043652	云南省					154000		51.6	16800					133500		14300		119200			11433				268700
五华区	2006	530102	102.706959	25.043652	云南省	2200				194000		66.1	17200					1955400	10200	1169300		775900			13781				3001200
五华区	2007	530102	102.706959	25.043652	云南省					261000		89.09	15700					3017700	11000	1816700		1190000			14328		4254		3650100
五华区	2008	530102	102.706959	25.043652	云南省					204000		87.77	157400					3389100	11400	2013400		1364400			19686		4595		5029100
五华区	2009	530102	102.706959	25.043652	云南省			2		208000		88.09	146800					3917700	13300	2324900		1579500			21854		5266	162	5914200
五华区	2010	530102	102.706959	25.043652	云南省					217000		87.5	163500					4446400	15100	2577700		1853600			25094		5991	185	6800800
五华区	2011	530102	102.706959	25.043652	云南省			2		222000		87	125500					4966100	15400	2797900		2152800			29617		6638	174	5285700
五华区	2012	530102	102.706959	25.043652	云南省					228000		85.64	167700					5402200	15300	3028500		2358400			32921	19885	7578	167	6394800
五华区	2013	530102	102.706959	25.043652	云南省	2200				239300		86.2	146900					6081700	16900	3404500		2660300			42900		8822	102	7654700
五华区	2014	530102	102.706959	25.043652	云南省					238500		85.9	147100					7304200	19100	4198500		3086600			48900		10255	101	7978900
五华区	2015	530102	102.706959	25.043652	云南省					239200	20900	86.3	191900	29100				8279500	19200	4571400		3688900			52700		12040	107	7665600	4455700
五华区	2016	530102	102.706959	25.043652	云南省	300				240300	20926	86.6	204100	29494				8688100	19600	4923300		3745200			54000		13476	101	7601700	3053700
五华区	2017	530102	102.706959	25.043652	云南省	300				241100	20933	87	211400	29426				9286900	20200	4989700		4277000			60499		14824	90	7407000	3590700
五华区	2018	530102	102.706959	25.043652	云南省	400				242300	20700	87.27	186700	29900				9854700	20700	5099400		4734600			67734		16217	86	7300700	3345000
五华区	2019	530102	102.706959	25.043652	云南省	400				243100	20537	87.55	176964	30718				10822200	20900	5566600		5234700			77225		17660	80	8114800	3005200
五华区	2020	530102	102.706959	25.043652	云南省	400				243822	20684	87.82	162440	31912				11154100	21400	5697200		5435500			77857		19215
五华区	2021	530102	102.706959	25.043652	云南省	400				244794	11585	88.17	164845	22733				11956500	25300	4812400		7118800					21060
五华区	2022	530102	102.706959	25.043652	云南省							114.4						12423500	25900	4918600		7479000
五华区	2023	530102	102.706959	25.043652	云南省
会泽县	2002	530326	103.297361	26.417947	云南省	5894	23			231926	211074	88	31100	479074	416426			194500	42600	110400		41500			10839		1050	17	143123	12071					104524	42962	1067			29	529								23841
会泽县	2003	530326	103.297361	26.417947	云南省	5894	23			233219	212143	89	30100	482794	421767			212500	44500	123900		44100			14844		1084	17	186876	5779					98238	41316	1069			23	529								23008
会泽县	2004	530326	103.297361	26.417947	云南省	5894	22			235461	212553	89.7	30000	487910	413863			317200	46100	224400		46700			15530		1119	17	287240	19001					93036	44620	1214			23	720								29392
会泽县	2005	530326	103.297361	26.417947	云南省	5894	22	14	8	239032	215562	90	29475	491012	405146			335800	48400	236900		50500			15966		1180	18	276173	42778					88509	43929	1250			24	2171								31497
会泽县	2006	530326	103.297361	26.417947	云南省	6077	23	13	8	246243	217117	92	29460	500878	406936			399900	57400	286000		56500			16975		1302	18	137579	93846					85461	47348	1430			26	593								31293
会泽县	2007	530326	103.297361	26.417947	云南省	5854	23	13	8	198689	220278	94	30310	509844	408400			457000	74100	280900		102000			18532		1415	16	88154	181200					85078	48941	1553			25	807								42891
会泽县	2008	530326	103.297361	26.417947	云南省	5884	21	13	8	265338	215221	95	30700	521430	395545			535600	82200	340400		113000			24570		1500	16	104894	97095					87485	51118	1526			23	582								43925
会泽县	2009	530326	103.297361	26.417947	云南省	5884	21	13	8	270032	226161	96	36300	533897	374236			668200	103500	435200		129500			23906		1753	17	580177	257528					89487	51318	1545			23	582								43688
会泽县	2010	530326	103.297361	26.417947	云南省	5884	21			275410	228897	96.7	37640	541224	375695			769400	152200	471000		146200			27927		2113	21	243454	260459					92052	52692	1905			22	538								45317
会泽县	2011	530326	103.297361	26.417947	云南省	5884	21	13	8	281650	230499	98	33634	553675	377999			833000	164800	486500		181700			31855		2370	18	184414	319208					93104	53421	1887			22	803								47996
会泽县	2012	530326	103.297361	26.417947	云南省	5884	21	13	8	287161	228302	101	34200	555950	378474			950200	198900	536500		214800			34307	13144	2643	17	253302	294573					95174	54592	2090			22	840								37245
会泽县	2013	530326	103.297361	26.417947	云南省	5884	20	13	8	291479	220207	101.4	33500	568091	383124			1129300	270300	610700		248400			36000		3252	14	972825	550914					94405	55421	2267			23	900								42110
会泽县	2014	530326	103.297361	26.417947	云南省	5884	21	13	8	303564	220207	102	39200	568091	383124			1309800	331800	698200		279800			37100		3986	14	918268	677734					94405	55421	2267			23	900								42110
会泽县	2015	530326	103.297361	26.417947	云南省	5884	21	13	8	295800	229100	102	34400	582500		27549	173981	1431300	330600	760000		340700	115154	197348	40000		4723	18	342947	833633					89204	54576	2226			23	1194								15000
会泽县	2016	530326	103.297361	26.417947	云南省	5884	20	13	7	297600	231000	103	31300	589300		27272	175212	1600900	356200	805100		439600	124216	206956	43400		7033	19	1066789	1125652					86225	56622	2334			23	1418								15647
会泽县	2017	530326	103.297361	26.417947	云南省	5884	20	13	7	298300	234600	103	30500	587000		28128	180370	1627900	369100	745300		513500	127275	211712	53973		7828	22	1072718	1128082					82933	59362	2489			26	1493								24878
会泽县	2018	530326	103.297361	26.417947	云南省	5884	20	13	7	299300	236600	93.78	31300	590900		28198	181565	1693000	388300	710900		593800	132097	225095	61317		8603	22	1092063	1197283					78580	62341	6031			26	1222								24694
会泽县	2019	530326	103.297361	26.417947	云南省	5884	20	13	7	300300	238124	94.1	31537	594154		28324	183011	1802500	410500	725400		666600	136024	238758	80329		9394	31	1123300	1375400					74914	63943	6031			27	2371								25180
会泽县	2020	530326	103.297361	26.417947	云南省	5884	20	13	7	306447	245265	96.02	30543	600692		28451	184585	1900232	432056	738704		729400			92784		10258	40							72756	65510	6031			28	2381								23921
会泽县	2021	530326	103.297361	26.417947	云南省	5884	20	13	7	297575	241974	93.24	25036	596675		28735	190122	2477505	585495	789083		1102927					11345	45							70771	66840	6031			30	2468								23821
会泽县	2022	530326	103.297361	26.417947	云南省	5884	20	13	7			79.43						2876526	793666	833616		1249244						39							70620	68796	5500			30	2468								23344
会泽县	2023	530326	103.297361	26.417947	云南省	5886		13	7									3442292	855435	1020918		1565939						69290							73516	5400	30			2468	0								22877
元江哈尼族彝族傣族自治县	2002	530428	101.998103	23.596503	云南省	2858	10	8	3	50613	37665	19	16000	88564	80669			76900	30300	21100		25500			8631		1668	13	43925	12477					23862	11711	385			1	32								13924
元江哈尼族彝族傣族自治县	2003	530428	101.998103	23.596503	云南省	2858	9	8	3	51364	37863	19	16000	88660	79592			83900	31700	21300		30900			9781		1743	15	32534	17962					23287	12510	386			11	287								17656
元江哈尼族彝族傣族自治县	2004	530428	101.998103	23.596503	云南省	2858	9	8	3	52161	37989	19.5	12800	89682	80242			93000	33700	25500		33800			10639		1829	16	37827.9	12869					22402	13864	376			11	287								18062
元江哈尼族彝族傣族自治县	2005	530428	101.998103	23.596503	云南省	2858	9	6	4	52851	38565	20	10019	91108	81911			101300	35500	27700		38100			13000		1942	17	41790	16373					21622	13784	373			11	287								24334
元江哈尼族彝族傣族自治县	2006	530428	101.998103	23.596503	云南省	2858	10	6	4	53651	38550	20	10551	91357	82050			115800	41500	32800		41500			14958		2310	18	51507	9179					21082	13407	375			11	287								24405
元江哈尼族彝族傣族自治县	2007	530428	101.998103	23.596503	云南省	2858	10	6	4	53651	38556	20	10461	91810	81712			141000	49400	38800		52900			15346		2591	16	59578	29809					20781	12760	329			11	287								59631
元江哈尼族彝族傣族自治县	2008	530428	101.998103	23.596503	云南省	2858	10	6	4	55816	43634	20	11000	100083	86537			162000	55900	45900		60200			14592		2785	15	73174	33148					20495	12813	344			11	287								27025
元江哈尼族彝族傣族自治县	2009	530428	101.998103	23.596503	云南省	2858	10	6	4	57120	44974	20	12900	103304	88453			191900	66600	54900		70400			21005		3188	15	98215	40820					20040	9642	425			11	288								24385
元江哈尼族彝族傣族自治县	2010	530428	101.998103	23.596503	云南省	2858	10	8	3	58364	45016	20	12574	104221	88426			226900	81700	63700		81500			24086		4006	15	100089	43713					19408	12607	432			11	288								23057
元江哈尼族彝族傣族自治县	2011	530428	101.998103	23.596503	云南省	2858	10	6	4	59818	45735	20	13298	105241	88829			269700	86300	64600		118700			27149		4299	17	98125	58042					18886	12352	436			11	278								20508
元江哈尼族彝族傣族自治县	2012	530428	101.998103	23.596503	云南省	2858	10	6	4	61017	46928	20	14000	110124	90103			310200	90100	82800		137300			30683	15996	5074	19	130726	105267					18336	13560	446			11	288								13639
元江哈尼族彝族傣族自治县	2013	530428	101.998103	23.596503	云南省	2858	9	5	2	62170	47155	20.6	14200	110699	92666			360400	101000	98000		161400			37000		5900	16	140422	125863					17608	13237	480			11	308								13500
元江哈尼族彝族傣族自治县	2014	530428	101.998103	23.596503	云南省	2858	7	5	2	64119	47617	21	15000	113417	93815			431400	128800	113700		188900			40500		6813	19	172372	173849					16828	12363	493			10	308								12744
元江哈尼族彝族傣族自治县	2015	530428	101.998103	23.596503	云南省	2858	7	5	2	62700	47800	21	15300	114900		5957	9256	504700	158000	130500		216200	128004	23020	43800		7971	20	200391	244810					16207	11551	629			11	288								11800
元江哈尼族彝族傣族自治县	2016	530428	101.998103	23.596503	云南省	2858	7	5	2	63000	48700	21	15700	116700		4712	17139	572400	171300	107200		293900	138343	24555	46921		8851	22	226914	366102					15924	11424	631			9	240								8881
元江哈尼族彝族傣族自治县	2017	530428	101.998103	23.596503	云南省	2858	7	5	2	63300	49200	21	13900	117900		6744	17130	638300	177300	121500		339500	145554	24020	52528		9754	24	240978	485264					15686	11126	631			9	240								7204
元江哈尼族彝族傣族自治县	2018	530428	101.998103	23.596503	云南省	2858	7	5	2	63600	49700	22.42	14400	119400		6884	17589	721100	185700	145000		390400	151167	26622	67512		10690	30	268888	730041					15619	10801	839			9	265								6395
元江哈尼族彝族傣族自治县	2019	530428	101.998103	23.596503	云南省	2858	7	5	2	63700	50397	22.45	15501	119872		7236	18254	815500	198000	175900		441600	162252	28221	76847		11706	25	343100	969400					15726	10701	869			9	265								5935
元江哈尼族彝族傣族自治县	2020	530428	101.998103	23.596503	云南省	2858	7	5	2	63731	50397	22.45	15072	119872		8071	19519	859156	208449	206335		444500			79985		12806	25							15836	10553	887			9	235								5771
元江哈尼族彝族傣族自治县	2021	530428	101.998103	23.596503	云南省	2858	7	5	2	63760	51766	22.46	9150	123127		8190	19759	1170352	257497	343318		569537					14099	24							15868	10282	893			9	185								5697
元江哈尼族彝族傣族自治县	2022	530428	101.998103	23.596503	云南省	2858	7	5	2			19.56						1242585	313028	336035		593522						21							15690	10402	862			9	348								5452
元江哈尼族彝族傣族自治县	2023	530428	101.998103	23.596503	云南省	2858		5	2									1405503	365156	377043		663304						15624							10348	841	9			348	0								5069
元谋县	2002	532328	101.874520	25.704338	云南省	1803	13			50856	44365	20	7600	112217	101447			61400	28300	9600		23500			8184		1775	8	6497	5088					18847	10392	465												7666
元谋县	2003	532328	101.874520	25.704338	云南省	1803	12			51316	44726	20	6900	113442	104930			59800	26000	9500		24200			9961		1733	6	3246	6297					18121	10665	513			11	272								10733
元谋县	2004	532328	101.874520	25.704338	云南省	1803	12			51827	45295	20.5	6500	114953	105584			65600	28600	11100		25900			12003		1886	7	5975.6	8208					17766	11070	475			11	272								13969
元谋县	2005	532328	101.874520	25.704338	云南省	1803	12	10	3	52969	46313	21	7155	117813	107619			72300	32000	13500		26900			12095		2233	7	14439	10308					17767	10990	482			13	351								16574
元谋县	2006	532328	101.874520	25.704338	云南省	1803	13	10	3	54714	46573	21	7000	117027	106214			82600	35900	16500		30300			12874		2542	5	21320	12349					18227	10678	482			13	351								21369
元谋县	2007	532328	101.874520	25.704338	云南省	1803	13	10	3	58136	46597	21	7092	118033	105835			95900	43000	17100		35800			13868		2838	5	14166	24439					18454	9977	535			14	351								23803
元谋县	2008	532328	101.874520	25.704338	云南省	1803	10	10	3	59728	46755	21	7000	119085	106252			109400	47300	20500		41500			16264		3044	7	21073	30751					18752	9845	580			8	109								26515
元谋县	2009	532328	101.874520	25.704338	云南省	1803	10	7	3	60888	46905	21	9100	119236	104884			128000	54200	23300		50500			17706		3556	9	24062	55634					18714	10058	613			9	142								24508
元谋县	2010	532328	101.874520	25.704338	云南省	1803	10			61758	47452	21.4	9416	119031	104142			147300	60600	29400		57300			20070		4019	10	33737	61929					18145	10551	614			10	88								23256
元谋县	2011	532328	101.874520	25.704338	云南省	1803	10	7	3	63133	47714	22	8796	119849	104621			177900	77200	35200		65500			22516		4333	11	46098	89729					17399	10969	697			10	102								21125
元谋县	2012	532328	101.874520	25.704338	云南省	1803	10	7	3	64733	48323	22	10000	120482	104836			220900	87200	53300		80400			22874	16238	4783	12	61766	100189					16477	11318	864			10	150								18874
元谋县	2013	532328	101.874520	25.704338	云南省	1803	10	7	3	65236	48574	21.5	8400	120747	103094			263400	102200	67900		93300			29400		5602	9	87328	197609					15781	10922	876			10	223								17429
元谋县	2014	532328	101.874520	25.704338	云南省	1803	10	7	3	69504	48804	21	9300	121581	102258			307600	118000	82100		107500			33900		6526	12	131417	161652					15229	10580	896			7	217								15364
元谋县	2015	532328	101.874520	25.704338	云南省	1803	10	7	3	65900	41300	22	9600	103300		9864	24565	350700	130100	92000		128600	90984	35619	37100		7733	15	176789	211670					14857	10436	913			7	217								14727
元谋县	2016	532328	101.874520	25.704338	云南省	2021	10	7	3	66100	41500	22	10500	103400		11455	26775	428700	140200	103800		184700	98164	38272	40305		8774	16	215608	301042					14353	10313	921			7	353								10600
元谋县	2017	532328	101.874520	25.704338	云南省	2026	10	7	3	66300	41600	22	8000	103600		11605	26925	467500	143400	115400		208700	101105	38430	59019		9625	19	272169	410891					13995	10045	908			10	373								9151
元谋县	2018	532328	101.874520	25.704338	云南省	2026	10	7	3	66500	41700	22.04	7800	103700		14225	30411	529800	152800	139700		237300	108749	39200	78652		10588	26	356646	551299					13886	9800	902			12	790								8104
元谋县	2019	532328	101.874520	25.704338	云南省	2026	10	7	3	66715	41804	22.11	7799	103709		14647	37070	602300	161800	169200		271300	116058	41093	88404		11530	29	478800	769300					13831	9409	1104			14	1290								6872
元谋县	2020	532328	101.874520	25.704338	云南省	2026	10	7	3	66775	41931	22.13	6893	104068		17014	40872	668726	171082	206230		291400			98375		12579	32							13884	9001	1100			14	443								7525
元谋县	2021	532328	101.874520	25.704338	云南省	2026	10	7	3	66926	42007	22.18	7028	104447		9024	41143	844938	212605	254212		378121					13711	40							13972	8884	1132			11	703								7499
元谋县	2022	532328	101.874520	25.704338	云南省	2026	10	7	3			20.15						961054	249051	297991		414012						43							14162	8960	1156			22	1340								6285
元谋县	2023	532328	101.874520	25.704338	云南省	2026		7	3									1155345	298310	395791		461244						14115							8868	1209	12			1487	0								6265
元阳县	2002	532528	102.835223	23.219932	云南省	2190	15			79173	71957	36	9000	194934	181757			53100	26900	7300		18900			7818		991	5	8612	4024					45596	6762	357												8679
元阳县	2003	532528	102.835223	23.219932	云南省	2190	14			79428	72017	36	8600	198615	184851			57900	29500	8300		20100			10251		1031	5	10462	3639					45543	8625	442			2	6								12492
元阳县	2004	532528	102.835223	23.219932	云南省	2190	14			79781	72703	36.5	8300	202070	187440			63100	30900	9700		22600			10790		1086	5	12283.7	5401					45508	10085	439												17853
元阳县	2005	532528	102.835223	23.219932	云南省	2190	14	13	2	78234	74873	37	8715	202879	187266			69200	32000	11300		25900			11878		1144	5	12678	9988					44911	15401	410												15308
元阳县	2006	532528	102.835223	23.219932	云南省	2292	15	13	2	81541	74821	37	8159	204718	187080			80000	34600	14200		31300			12286		1258	5	13928	15950					42096	15537	455			1	24								17627
元阳县	2007	532528	102.835223	23.219932	云南省	2190	15	13	2	82718	75344	38	7808	207813	189754			94800	36000	16900		41900			12565		1397	7	22418	24350					39948	19996	414			1	24								15664
元阳县	2008	532528	102.835223	23.219932	云南省	2190	15	13	2	83189	76818	38	7200	209249	188579			107200	39900	20500		46900			13388		1564	6	21879	38709					41166	20431	420			1	24								16534
元阳县	2009	532528	102.835223	23.219932	云南省	2190	14	12	2	85550	79130	39	7000	212222	189695			125000	48000	24400		52600			19888		1750	5	24980	68209					41095	21293	332			1	24								11136
元阳县	2010	532528	102.835223	23.219932	云南省	2190	14			88378	80378	39.6	7600	215945	193039			151000	57100	34200		59800			21851		1925	6	33304	105866					41146	20646	334			1	24								12000
元阳县	2011	532528	102.835223	23.219932	云南省	2190	14	12	2	93906	81163	41	6960	215672	190952			174900	63100	43200		68600			25903		2156	5	35837	125052					40604	21397	479			1	24								12500
元阳县	2012	532528	102.835223	23.219932	云南省	2190	14	12	2	98303	83213	42	7200	223833	195761			200500	66300	49400		84800			28190	9946	2448	5	57492	94020					40483	21686	526			1	24								9226
元阳县	2013	532528	102.835223	23.219932	云南省	2190	13	12	2	99604	83597	42.9	7800	222103	188250			243200	81600	66300		95300			31400		2867	3	47806	135391					40594	21915	552			3	120
元阳县	2014	532528	102.835223	23.219932	云南省	2212	14	12	2	102934	85255	44	8900	218516	180209			283500	100200	75300		108000			37400		3419	3	47109	195000					39613	22250	552			3	130								8500
元阳县	2015	532528	102.835223	23.219932	云南省	2212	14	12	2	101100	85200	44	8400	219900		14039	29290	332400	110000	95400		127000	44893	53478	48200		4045	3	52580	331695					38055	15904	621			3	74								10579
元阳县	2016	532528	102.835223	23.219932	云南省	2212	14	12	2	101800	85600	45	9600	229500		16504	35276	374400	118100	111400		144900	49721	56058	48658		5749	4	49920	505013					37061	16264	616			3	74								8600
元阳县	2017	532528	102.835223	23.219932	云南省	2212	14	12	2	102600	86400	44	9700	225000		33991	80179	405200	122900	118300		164000	51362	58850	65212		6426	5	51974	695378					37911	17726	896			4	101								8504
元阳县	2018	532528	102.835223	23.219932	云南省	2212	14	12	2	103000	86800	41.39	10400	215800		34573	81372	448800	130400	132100		186400	54342	62653	69739		7131	7	63781	868527					39910	18547	1101			5	576								6856
元阳县	2019	532528	102.835223	23.219932	云南省	2212	14	11	3	103709	86899	41.69	9526	223350		34941	82295	497400	137500	155600		204300	57244	66133	78645		7830	10	198000	1033500					41494	20402	896			5	576								4165
元阳县	2020	532528	102.835223	23.219932	云南省	2212	14	11	3	104430	87468	41.98	9778	218641		36737	88614	533641	143111	178451		212000			83371		8558	10							43743	20977	896			5	640								3272
元阳县	2021	532528	102.835223	23.219932	云南省	2212	14	11	3	105201	89941	42.29	8551	218897		36942	89304	740882	171850	157812		411220					9465	8							44987	21188	896			5	640								3460
元阳县	2022	532528	102.835223	23.219932	云南省	2212	14	11	3			35.92						836261	207838	182720		445703						9							47342	22861	1100			5	640								6296
元阳县	2023	532528	102.835223	23.219932	云南省	2212		11	3									931165	223324	216686		491155						46342							24245	1240	5			262	0								5385
兰坪白族普米族自治县	2002	533325	99.416677	26.453571	云南省	4387	8			45168	38183	19	9400	95591	88347			46700	11200	23900		11500			10641		1030	15	39423	6553					24611	7977	335												7253
兰坪白族普米族自治县	2003	533325	99.416677	26.453571	云南省	4386	7			45843	38551	19	9700	97897	89799			49200	11600	24100		13600			13451		1034	11	36963	8720					23386	8180	389												10416
兰坪白族普米族自治县	2004	533325	99.416677	26.453571	云南省	4386	7			46563	39081	18.9	9700	99806	92036			54200	11900	27900		14400			15378		1076	13	56036.1	12181					22006	9372	340												12553
兰坪白族普米族自治县	2005	533325	99.416677	26.453571	云南省	4386	7	4	4	47047	39536	19	9791	100900	92452			60600	12300	32700		15600			16269		1172	13	65055	17029					20254	11192	399												10250
兰坪白族普米族自治县	2006	533325	99.416677	26.453571	云南省	4455	7	4	4	49820	40568	20	9414	102238	92345			69600	15500	36500		17600			14913		1251		58755	38271					19654	11115	344												12565
兰坪白族普米族自治县	2007	533325	99.416677	26.453571	云南省	4387	8	4	4	51180	41310	20	10532	103062	92329			107700	16800	57000		33900			20703		1332	6	103972	53628					19548	11683	344												10070
兰坪白族普米族自治县	2008	533325	99.416677	26.453571	云南省	4387	7	4	4	52735	41943	20	10300	104338	92250			270800	17600	212300		40900			21744		1406	5	355697	34891					19348	11772	348												14101
兰坪白族普米族自治县	2009	533325	99.416677	26.453571	云南省	4387	8	4	4	56992	42356	20	11100	104421	92736			294000	18100	228400		47400			21660		1572	5	362820	52275					18857	11396	364												14265
兰坪白族普米族自治县	2010	533325	99.416677	26.453571	云南省	4387	8			59408	42855	20.6	11100	104823	92970			216400	20100	142800		53500			25010		1709	4	225987	62170					18850	10925	443												8906
兰坪白族普米族自治县	2011	533325	99.416677	26.453571	云南省	4372	8	4	4	60983	43640	21	10700	106517	93881			208600	21300	124100		63200			25432		1973	4	179700	33649					19631	11633	447												11188
兰坪白族普米族自治县	2012	533325	99.416677	26.453571	云南省	4372	8	4	4	61826	44935	21	12900	109232	96480			233400	23300	134800		75200			32199	11202	2201	5	188446	82216					19507	11477	616												13524
兰坪白族普米族自治县	2013	533325	99.416677	26.453571	云南省	4372	8	4	4	61011	45937	21.1	10900	110924	96843			268700	29600	153100		86000			36800		2556	4	168568	186035					19702	11182	629			1	20								12530
兰坪白族普米族自治县	2014	533325	99.416677	26.453571	云南省	4372	8	4	4	63947	47736	21	11100					305900	46800	162600		96500			41200		3016	5	134359	264814					19343	10500	645			1	21								12150
兰坪白族普米族自治县	2015	533325	99.416677	26.453571	云南省	4372	8	4	4	61400	48400	21	12100	112400		12012	15143	346200	52700	178600		114900	26327	18674	43400		3590	4	141079	352358					19152	10429	678			1	44								12330
兰坪白族普米族自治县	2016	533325	99.416677	26.453571	云南省	4372	8	4	4	61600	50300	22	12100	113800		12397	16361	415200	62700	159900		192600	32799	21139	47485		4406	5	167760	450025					18596	11056	678			1	45								11785
兰坪白族普米族自治县	2017	533325	99.416677	26.453571	云南省	4372	8	4	4	61700	50500	21	11900	115000		12963	18098	463500	71300	174000		218200	38124	22857	56231		4874	5	165844	400317					18177	11575	746			2	205								9689
兰坪白族普米族自治县	2018	533325	99.416677	26.453571	云南省	4372	8	4	4	61900	51100	21.68	11600	115800		13083	18558	516300	75400	191200		249700	39753	24657	63848		5380	2	184225	508211					18201	12505	752			2	198								8600
兰坪白族普米族自治县	2019	533325	99.416677	26.453571	云南省	4372	8	4	4	62200	51491	21.8	11521	116577		13616	19550	592300	78700	224600		289000	41341	26121	79145		5934	2	239600	690600					17924	13174	930			3	252								6200
兰坪白族普米族自治县	2020	533325	99.416677	26.453571	云南省	4372	8	4	4	62925	52259	22.04	11589	119708		14650	19820	691446	82852	260910		347600			84745		6515	2							18146	13410	930			3	240								6368
兰坪白族普米族自治县	2021	533325	99.416677	26.453571	云南省	4372	8	4	4	63389	52287	22.2	14014	114278		15132	20541	826025	100664	347091		378270					7226	2							18418	13373	899			3	240								5117
兰坪白族普米族自治县	2022	533325	99.416677	26.453571	云南省	4372	8	4	4			19.6						886005	116917	365462		403626						2							19404	12920	1018			4	340								5489
兰坪白族普米族自治县	2023	533325	99.416677	26.453571	云南省	4372		4	4									983832	138216	426938		418678						18769							12800	1029	5			387	0								5053
凤庆县	2002	530921	99.928460	24.580424	云南省	3451	15			99307	91155	42	13200	195803	174736			74700	41600	10000		23100			7645		940	9	19382	7214					43827	22604	442			2	12								10641
凤庆县	2003	530921	99.928460	24.580424	云南省	3451	14			101773	91238	42	12100	198366	173784			79500	41900	12800		24900			9133		955	10	23036	8811					41336	22206	439			2	24								14685
凤庆县	2004	530921	99.928460	24.580424	云南省	3451	14			102758	93266	42.3	11800	200482	173049			86600	42500	15500		28700			10984		1007	10	20622.1	14649					40098	21780	449			2	24								17260
凤庆县	2005	530921	99.928460	24.580424	云南省	3451	14	2	8	104895	93877	42	11327	200761	163077			97900	45500	19900		32500			10198		1061	7	19888	24495					38154	21041	369			2	24								18493
凤庆县	2006	530921	99.928460	24.580424	云南省	3451	15	2	8	101312	96047	43	10018	203812	161449			111600	48500	25300		37800			11388		1197	5	20577	36905					37479	21633	354			2	24								24102
凤庆县	2007	530921	99.928460	24.580424	云南省	3451	13	2	8	101990	96561	43	12170	211388	164825			127800	56500	29300		42000			12624		1326	6	25879	56570					37398	21268	358			2	24								24608
凤庆县	2008	530921	99.928460	24.580424	云南省	3451	13	2	8	102603		43	10800	212342	164059			149200	65200	35700		48300			32772		1470	6	29241	62787					36724	20777	416			2	24								29198
凤庆县	2009	530921	99.928460	24.580424	云南省	3451	13	5	8	104040	99956	43	11200	217811	163805			182700	81800	44100		56800			18757		2077	8	59693	75690					35454	21662	501			2	24								32448
凤庆县	2010	530921	99.928460	24.580424	云南省	3451	13			104470	100865	42.8	7589	220743	158476			223100	101400	54200		67500			21496		2501	11	67362	61811					34406	21904	646			1	13								34096
凤庆县	2011	530921	99.928460	24.580424	云南省	3451	13	5	8	108798	100873	43	9977	222126	155931			272600	116200	64700		91600			21526		2926	11	48857	98183					32985	21856	679			1	13								31819
凤庆县	2012	530921	99.928460	24.580424	云南省	3451	13	5	8	116407	101281	44	11700	225806	152035			315100	130700	79000		105400			30123	12606	3506	12	47746	100670					31905	21439	681			1	13								31761
凤庆县	2013	530921	99.928460	24.580424	云南省	3451	12	5	8	115624	101590	43.8	9700	227944	144517			529300	171300	232600		125500			29300		4526	10	219907	289683					30679	21404	728			1	13								27051
凤庆县	2014	530921	99.928460	24.580424	云南省	3451	13	5	8	130044	102052	44	10900	234554	145363			744400	251300	341500		151600			31900		5315	11	295961	415000					29719	20779	831			1	13								26263
凤庆县	2015	530921	99.928460	24.580424	云南省	3324	13	5	8	117100	102200	44	11900	238300		3384	10118	841000	293200	368500		179300	220956	62083	43600		6318	17	130637	560683					29518	19864	797			2	93								25203
凤庆县	2016	530921	99.928460	24.580424	云南省	3324	13	5	8	117600	102400	44	12600	237700		3570	10526	853800	321900	271400		260500	243557	67692	48132		7393	23	541471	784364					29226	19736	868			2	93								22497
凤庆县	2017	530921	99.928460	24.580424	云南省	3324	13	5	8	118300	102500	44	12300	244800		3863	9918	908700	335000	279500		294200	252438	72608	56049		8265	26	348502	1037140					29807	19307	953			3	126								22221
凤庆县	2018	530921	99.928460	24.580424	云南省	3324	13	5	8	118600	98300	47.32	12900	247400		3641	10790	989900	357100	309400		323400	270645	75438	71998		9099	25	395376	1301764					29850	19718	992			3	210								17148
凤庆县	2019	530921	99.928460	24.580424	云南省	3324	13	5	8	118700	98619	47.36	12889	248891		3675	11540	1076200	374500	337700		364000	281411	81653	100203		9991	27	322500	1701100					30066	19853	1361			19	765								14158
凤庆县	2020	530921	99.928460	24.580424	云南省	3324	13	5	8	119032	99456	47.5	13393	229587		2785	12610	1154756	396787	363647		394400			112332		10950	25							30617	20226	1709			23	865								14559
凤庆县	2021	530921	99.928460	24.580424	云南省	3324	13	5	8	119040	99781	47.5	14967	229811		2252	13248	1324417	479666	326930		517821					12122	25							31200	20509	1873			10	850								12066
凤庆县	2022	530921	99.928460	24.580424	云南省	3324	13	5	8			38.54						1472651	554760	366371		551520						20							32750	20970	2116			13	1030								72139
凤庆县	2023	530921	99.928460	24.580424	云南省	3324		5	8									1620612	608162	411268		601182						32152							21946	2037	13			1030	0								49383
剑川县	2002	532931	99.905559	26.537033	云南省	2270	9			39424	35096	17	7000	78932	60595			37800	15600	10800		11400			8524		1389	2	3609	6286					20225	8692	304												8284
剑川县	2003	532931	99.905559	26.537033	云南省	2270	8			39755	35827	17	7100	78857	60019			41000	16100	12000		12900			9420			4	5652	7699					19353	9320	383												10690
剑川县	2004	532931	99.905559	26.537033	云南省	2270	8			40125	36227	16.8	6900	79710	60923			44300	16700	13200		14400			11549		1123	3	7873.8	3699					18383	9897	395												13123
剑川县	2005	532931	99.905559	26.537033	云南省	2270	8	3	6	41026	36727	17	6804	80738	62055			48700	18200	15300		15200			12298		1156	4	13317	3245					17234	10929	432												15523
剑川县	2006	532931	99.905559	26.537033	云南省	2318	9	3	6	41455	37166	17	6770	81791	61750			56700	20600	17100		18900			13063		1219	7	28120	5402					16453	10795	308												19092
剑川县	2007	532931	99.905559	26.537033	云南省	2270	8	3	6	41712	37294	17	7339	82360	61102			69000	21700	25900		21400			13896		1296	6	34752	21136					16040	10810	288												19404
剑川县	2008	532931	99.905559	26.537033	云南省	2270	8	3	6	42083	37913	17	7000	84139	59407			84000	23100	37600		23300			16443		1383	9	79190	18032					15970	11639	307												21966
剑川县	2009	532931	99.905559	26.537033	云南省	2270	8	3	5	42738	38242	17	9000	85491	59562			101000	24900	50400		25700			16667		1592	8	108075	28745					16023	9173	297												22947
剑川县	2010	532931	99.905559	26.537033	云南省	2270	8			44532	38759	17.2	7370	85100	58959			113700	26500	57800		29500			21586		1795	8	97814	28318					16145	9938	317												15217
剑川县	2011	532931	99.905559	26.537033	云南省	2270	8	3	5	47420	40518	18	6690	85738	59001			111600	30100	47600		33900			27016		2069	6	56264	37723					16113	9531	327												21570
剑川县	2012	532931	99.905559	26.537033	云南省	2270	8	3	5	49556	41771	18	7700	87405	59215			133000	33100	61800		38200			28858		2356	7	98393	59750					15735	9862	205												19931
剑川县	2013	532931	99.905559	26.537033	云南省	2270	7	3	5	50229	42021	17.9	8000	87519	59243			160700	36600	80100		44000			31700		3199	7	131028	82392					15157	10093	356												13295
剑川县	2014	532931	99.905559	26.537033	云南省	2270	8	3	5	52890	37532	18	7800	77069	54012			197700	45500	99900		52300			37100		3895	8	161725	108880					14558	11559	446												14001
剑川县	2015	532931	99.905559	26.537033	云南省	2250	8	3	5	50800	42100	18	6800	76400		12213	11393	233200	49200	120600		63400	17726	26890	45800		4612	9	195012	168138					13828	10485	688												8000
剑川县	2016	532931	99.905559	26.537033	云南省	2250	8	3	5	51100	42900	19	8000	75900		15621	10192	238600	52900	107600		78100	21278	29024	44495		6214	9	156574	223667					12879	10436	752												12159
剑川县	2017	532931	99.905559	26.537033	云南省	2250	8	3	5	51400	43900	18	7500	76300		14633	10685	256100	56100	114600		85400	20150	30760	56244		6835	10	146804	285143					12417	10374	608												7635
剑川县	2018	532931	99.905559	26.537033	云南省	2250	8	3	5	51800	44000	17.61	8200	78300		15359	11720	279400	59600	121600		98200	22593	31515	73174		7477	11	160507	374618					12166	10023	734												6838
剑川县	2019	532931	99.905559	26.537033	云南省	2250	8	3	5	52200	43614	17.75	8428	90881		18677	14296	307900	62400	136700		108800	23661	33425	77264		8165	13	187500	472400					12135	6708	794			1	128								5937
剑川县	2020	532931	99.905559	26.537033	云南省	2250	8	3	5	52463	43889	17.85	8254	91447		18855	14285	353152	75888	150667		126600			80714		8924	14							12440	6479	726			1	68								5704
剑川县	2021	532931	99.905559	26.537033	云南省	2250	8	3	5	52522	46930	17.87	6635	90883		19922	13575	527155	94319	172483		260353					9888	14							12582	9774	842			3	253								8155
剑川县	2022	532931	99.905559	26.537033	云南省	2250	8	3	5			16.05						589678	122472	178734		288472						14							12582	9774	842			3	258								14023
剑川县	2023	532931	99.905559	26.537033	云南省	2250		3	5									659636	134703	210991		313942						12618							9391	875	4			303	0								6163
勐海县	2002	532822	100.452548	21.957354	云南省	5511	14			67960	51975	29	17000	136466	126467			88200	45200	12400		30500			7509		1456	12	29317	5277					38543	6230	694			1	30								21123
勐海县	2003	532822	100.452548	21.957354	云南省	5511	13			68874	52847	29	16500	140927	130479			96600	45100	18200		33300			9761		1541	13	38274	7350					36685	8028	536			1	30								28983
勐海县	2004	532822	100.452548	21.957354	云南省	5511	11			69186	53425	29.5	16000	141788	130197			101000	44400	17100		39600			10256		1628	12	33654.9	9766					34927	9924	626			3	32								37733
勐海县	2005	532822	100.452548	21.957354	云南省	5511	11	2	6	70031	59833	30	15237	142864	130619			109400	42400	20700		46400			11133		1720	10	30939	10083					32783	12217	654			3	56								44829
勐海县	2006	532822	100.452548	21.957354	云南省	5511	12	2	6	72098	53441	30	14623	146867	135283			128700	40800	35100		52800			12241		1809	12	50959	14648					30835	14783	654			3	65								51775
勐海县	2007	532822	100.452548	21.957354	云南省	5511	11	2	6	73361	53890	30	14845	148755	136323			150800	47600	30800		72400			13888		1916	23	56602	31007					29852	16030	569			3	60								61094
勐海县	2008	532822	100.452548	21.957354	云南省	5511	11	2	6	73613	54511	30	15700	148847	135807			188900	51200	60200		77400			16377		2175	15	99787	28554					29126	15968	568			3	60								63596
勐海县	2009	532822	100.452548	21.957354	云南省	5511	11	5	6	71985	55467	31	16600	155289	140927			270500	60400	126000		84100			18001		2578	25	226210	41114					28937	16182	641			3	62								24157
勐海县	2010	532822	100.452548	21.957354	云南省	5511	11			76300	60679	31.3	15730	161281	146181			310100	71000	120400		118600			19897		2977	29	177335	53346					26669	14190	728			3	62								25000
勐海县	2011	532822	100.452548	21.957354	云南省	5511	11	5	6	78033	56477	32	17081	160805	144058			340000	77500	127100		135400			21016		3346	29	145951	70122					25843	14071	759			3	117								27800
勐海县	2012	532822	100.452548	21.957354	云南省	5511	11	5	6	79071	63229	32	17800	165691	148133			388800	89100	149800		149900			22058	12998	3848	31	191064	84254					25060	13942	812			1	117								32600
勐海县	2013	532822	100.452548	21.957354	云南省	5511	11	5	6	79744	58488	32.2	20100	167098	147015			480100	115100	184200		180900			24900		4560	18	242545	110581					23855	13889	910			5	188								37000
勐海县	2014	532822	100.452548	21.957354	云南省	5511	11	5	6	82256	59218	32	15000	169840	150696			587800	147800	199200		240800			33200		5546	19	250076	161708					23338	13438	926			5	189								49100
勐海县	2015	532822	100.452548	21.957354	云南省	5368	11	5	6	80400	59800	33	12200	171400		10679	25068	709700	178300	244600		286800	128627	23838	38000		6513	23	345877	250248					23193	12634	964			5	189								54400
勐海县	2016	532822	100.452548	21.957354	云南省	5368	11	5	6	80900	60200	33	13300	174100		10252	27859	783200	178800	299000		305400	145035	26362	40434		8121	24	457779	340569					23204	12022	937			5	189								36900
勐海县	2017	532822	100.452548	21.957354	云南省	5368	11	5	6	81300	60800	33	13500	176900		10100	28366	865800	237900	299600		328300	174500	40800	51401		9095	25	466445	426092					23128	11392	1152			5	200								26500
勐海县	2018	532822	100.452548	21.957354	云南省	5368	11	5	6	81900	61100	34.32	13100	178300		10232	28645	925300	255500	297600		372200	186811	43700	66837		9986	27	452070	442227					24630	10206	1729			5	210								34200
勐海县	2019	532822	100.452548	21.957354	云南省	5368	11	5	6	82440	61554	34.56	12076	181540		10340	28840	1006200	267400	330100		408700	197141	44000	82403		10935	26	376700	530700					25532	10495	1729			5	328								29722
勐海县	2020	532822	100.452548	21.957354	云南省	5368	11	5	6	83012	61806	34.8	14520	180968		10370	29361	1057440	281704	350593		425100			88978		11864	24							26282	10533	1899			6	470								17567
勐海县	2021	532822	100.452548	21.957354	云南省	5368	11	5	6	83585	62029	35.04	16953	185245		10650	59417	1473851	345982	413050		714819					13075	30							26926	14588	1794			8	85								12360
勐海县	2022	532822	100.452548	21.957354	云南省	5368	11	5	6			35.44						1607296	398784	455642		752870						25							28010	13995	1701			6	470								11800
勐海县	2023	532822	100.452548	21.957354	云南省	5368		5	6									1821465	454760	544664		822041						28122							14489	1998	6			470	0								15004
勐腊县	2002	532823	101.564636	21.459233	云南省	7093	13			53473	23493	20	29000	57992	57186			111300	56000	16700		38700			6892		1860	12	10221	15363					26570	8233	657			2	26								20859
勐腊县	2003	532823	101.564636	21.459233	云南省	7084	12			53490	24016	20	28600	60347	59396			116200	54600	17400		44200			7732		1805	12	9610	18541					25826	9056	527			2	26								29935
勐腊县	2004	532823	101.564636	21.459233	云南省	7084	11			54405	24354	19.6	27500	62718	61779			124500	57800	16900		49800			8880		1677	13	9021.5	9588					25419	10594	589			2	26								42646
勐腊县	2005	532823	101.564636	21.459233	云南省	7084	11	1	7	55556	24736	20	28609	64661	63529			145600	74900	17700		53000			11048		1781	10	11220	18253					24884	11127	554			2	26								49839
勐腊县	2006	532823	101.564636	21.459233	云南省	7056	12	1	6	55998	25341	20	27274	64027	62753			164600	79100	24500		61000			11766		1883	12	18096	24145					24708	13137	663			2	26								51775
勐腊县	2007	532823	101.564636	21.459233	云南省	7084	10	1	6	57241	25843	20	25456	66072	64615			195100	93400	32900		68800			13463		2021	8	23159	195992					24610	10927	685			2	26								51800
勐腊县	2008	532823	101.564636	21.459233	云南省	7084	10	1	6	58920	27486	21	25700	68033	66730			244700	110200	56800		77700			14989		2251	8	55712	279214					24521	10863	686			2	26								53812
勐腊县	2009	532823	101.564636	21.459233	云南省	7124	10	3	7	60787	28797	21	26800	72514	71015			276800	126700	60100		90000			15769		2501	7	49138	235686					25860	11534	824			2	26								53791
勐腊县	2010	532823	101.564636	21.459233	云南省	7124	10			62620	30285	21.7	26469	78309	76944			309800	130400	64800		114500			15875		2914	9	68320	80785					25572	11996	903			2	26								63414
勐腊县	2011	532823	101.564636	21.459233	云南省	7124	10	3	7	65886	31801	22	27562	83854	82009			346500	143200	74400		128900			17040		3236	9	63168	83744					25128	12165	1151			2	26								63414
勐腊县	2012	532823	101.564636	21.459233	云南省	7081	10	3	7	68657	32677	22	29000	85501	83097			392100	158700	80900		152500			17981	11099	3663	7	77251	97946					25030	12534	1209			2	26								59026
勐腊县	2013	532823	101.564636	21.459233	云南省	7081	10	3	7	69886	32993	22.6	12600	85314	81996			473400	203200	91900		178300			24100		4415	6	78729	163335					25166	12777	1263			2	26								54809
勐腊县	2014	532823	101.564636	21.459233	云南省	7081	10	3	7	72107	34061	23	12500	87317	84285			550100	227800	105700		216600			35000		5064	8	86497	290235					25879	12664	1248			2	30								55000
勐腊县	2015	532823	101.564636	21.459233	云南省	6861	10	3	7	70500	34500	23	13000	88600		4216	19198	643700	281000	104900		257800	116814	14574	37700		5891	10	63045	400024					26018	13196	1195			2	66								52500
勐腊县	2016	532823	101.564636	21.459233	云南省	6861	10	3	7	70900	35500	24	12900	90500		4321	19612	669000	279100	91200		298700	163351	21238	40945		7456	9	51672	534782					26315	12979	1254			3	129								47743
勐腊县	2017	532823	101.564636	21.459233	云南省	6861	10	2	8	71300	36100	25	10400	92500		4112	21128	725100	297700	101500		325900	167834	22547	56577		8209	10	121252	811342					26660	13004	1288			4	240								39149
勐腊县	2018	532823	101.564636	21.459233	云南省	6861	10	2	8	71900	37100	29.19	12000	95000		3921	22136	815100	320500	120900		373700	183700	23900	68689		8981	11	171900	1061217					26514	12783	1335			4	240								35400
勐腊县	2019	532823	101.564636	21.459233	云南省	6861	10	2	8	72300	44945	29.39	14099	93536		5146	44664	888200	336500	139800		411900	186541	26320	73983		9780	13	227500	1341700					26359	13254	1330			3	284								33800
勐腊县	2020	532823	101.564636	21.459233	云南省	6861	10	2	8	72840	39021	29.59	15598	96716		6871	47953	924052	355474	154472		414100			85133		10699	16							26271	13897	1353			3	284								32989
勐腊县	2021	532823	101.564636	21.459233	云南省	6861	10	2	8	73332	41873	29.79	17918	97865		6985	48690	1258766	432267	175305		651194					11908	19							26335	14631	1339			3	284								15844
勐腊县	2022	532823	101.564636	21.459233	云南省	6861	10	2	8			30.56						1268081	473811	183036		611234						21							25799	15578	1259			4	284								14818
勐腊县	2023	532823	101.564636	21.459233	云南省	6861		2	8									1435034	547303	229025		658706						27296							16214	1322	4			284	0								13700
华坪县	2002	530723	101.266195	26.629211	云南省	2157	11			39792	31872	15	9100	69199	57385			54000	13800	20400		19800			8793		1517	16	21905	7015					18142	7469	365			7	100								9270
华坪县	2003	530723	101.266195	26.629211	云南省	2157	10			40255	32112	15	9100	68863	56319			58200	15000	20700		22600			9551			14	19169	10814					16932	7061	380			7	100								10763
华坪县	2004	530723	101.266195	26.629211	云南省	2157	10			40039	32098	14.8	9000	68744	55978			64500	15100	23500		25900			12454		1371	13	20529.7	13841					16525	8890	471			7	178								14863
华坪县	2005	530723	101.266195	26.629211	云南省	2157	10	7	3	40861	31507	15	8608	68519	54404			71300	15800	27000		28500			12224		1400	17	32528	8682					15726	9629	423			14	283								17044
华坪县	2006	530723	101.266195	26.629211	云南省	2266	11	8	3	42829	32198	15	7097	67324	53607			83700	18800	32700		32300			14694		1525	26	78293	8249					14675	9582	403			7	153								19177
华坪县	2007	530723	101.266195	26.629211	云南省	2266	11	8	3	44434	32312	15	6889	69204	55174			114500	21900	53700		38900			14610		1705	25	90400	41108					14070	9609	516			7	157								20296
华坪县	2008	530723	101.266195	26.629211	云南省	2266	8	5	3	46061	33304	15	6600					132200	23800	64800		43700			14436		1970	22	98164	53856					13553	8939	605			7	157								20570
华坪县	2009	530723	101.266195	26.629211	云南省	2266	8	5	3	49846	33358	16	14400	70110	54679			157200	28800	77800		50600			21438		2326	20	124749	79264					13419	8519	586			7	157								23194
华坪县	2010	530723	101.266195	26.629211	云南省	2266	8			51808	33077	16.2	14200	69708	53864			189200	31900	100800		56500			25493		2841	24	198294	92347					13168	8372	576			10	215								14493
华坪县	2011	530723	101.266195	26.629211	云南省	2266	8	5	3	53521	33801	17	15904	69090	51824			222000	33400	126400		62200			27613		3352	24	233462	125148					12799	8356	624			9	406								15488
华坪县	2012	530723	101.266195	26.629211	云南省	2266	8	5	3	55005	35003	16	16900	73130	54512			269300	36900	159800		72600			28908	15010	4095	26	305581	177853					12631	8363	641			8	406								14928
华坪县	2013	530723	101.266195	26.629211	云南省	2266	7	5	3	56162	34656	16.5	18900	70267	54956			343500	43500	218200		81700			30800		5134	22	412446	176066					12607	8183	686			8	406								15027
华坪县	2014	530723	101.266195	26.629211	云南省	2266	8	4	4	59924	35195	16	19600	68954	55488			383700	51200	237200		95300			32600		6136	27	500267	253084					12261	7745	671			8	406								15226
华坪县	2015	530723	101.266195	26.629211	云南省	2266	8	4	4	57000	35800	16	8800	69000				420100	55200	259600		105300	33564	17417	38200		7363	27	485336	344705					12072	7659	673			11	572								13892
华坪县	2016	530723	101.266195	26.629211	云南省	2266	8	4	4	57200	36400	16	11800	70300		4727	7694	284100	57300	120500		106300	34654	18277	43920		8356	27	218293	383201					11748	7797	673			12	566								8387
华坪县	2017	530723	101.266195	26.629211	云南省	2266	8	4	4	57500	37000	16	11600	70200		4364	8054	312900	58600	139000		115300	35984	18140	50902		9208	24	263553	445540					11417	9097	1044			6	668								11000
华坪县	2018	530723	101.266195	26.629211	云南省	2200	8	4	4	57700	39800	17.39	10700	71600		3379	7848	345800	62100	158100		125600	39480	18220	59454		10118	30	306553	626209					11124	7876	1061			5	879								5811
华坪县	2019	530723	101.266195	26.629211	云南省	2200	8	4	4	58000	36986	17.48	9464	70607		2202	7797	380500	65800	179100		135600	43322	17994	71819		11049	29	260600	783100					10800	7966	1111			5	705								5591
华坪县	2020	530723	101.266195	26.629211	云南省	2200	8	4	4	58187	37118	17.53	11022	71255		2412	7806	398752	71618	184450		142700			78373		12043	24							11006	8012	1173			4	850								4135
华坪县	2021	530723	101.266195	26.629211	云南省	2200	8	4	4	58486	37681	17.62	10010	72539		2491	8137	622160	86969	305405		229786					13295	24							11186	7910	1184			4	850								4290
华坪县	2022	530723	101.266195	26.629211	云南省	2200	8	4	4			15.97						742056	100888	362398		278770						22							11243	8402	1177			4	883								4601
华坪县	2023	530723	101.266195	26.629211	云南省	2142		4	4									871786	107604	490873		273309						11193							8637	1177	7			920	0								4608
华宁县	2002	530424	102.928835	24.192761	云南省	1313	5			53040	47240	20	9200	105790	92759			85000	31100	19800		34200			9947		2027	11	30966	8221					20009	11842	408			12	200								13940
华宁县	2003	530424	102.928835	24.192761	云南省	1313	4			53059	47954	20	8000	107539	94789			91800	31800	22600		37300			11093		2106	12	28691	12900					18992	12644	408			12	200								17959
华宁县	2004	530424	102.928835	24.192761	云南省	1313	4			53833	48375	20	7800	106945	93462			101100	34500	23300		43300			12846		2212	12	30467.8	7476					18703	12859	443			10	180								21999
华宁县	2005	530424	102.928835	24.192761	云南省	1313	4	0	4	54624	49043	20	8529	108085	94131			111300	35100	27200		49000			12849		2308	13	40844	12582					18117	12940	443			8	174								23490
华宁县	2006	530424	102.928835	24.192761	云南省	1313	5	1	4	55921	49674	20	8593	109123	94727			133400	43200	36500		53700			14077		2740	16	52730	28898					18015	12108	443			5	172								26146
华宁县	2007	530424	102.928835	24.192761	云南省	1313	5	1	4	55999	50074	21	8760	110321	94113			160000	50700	44900		64400			14859		3056	14	41059	39074					18463	11337	417			5	172								55657
华宁县	2008	530424	102.928835	24.192761	云南省	1313	5	1	4	59472	50155	21	8300	109543	92724			180600	55600	52500		72500			11815		3275	20	64229	44875					19072	10730	477			5	162								27513
华宁县	2009	530424	102.928835	24.192761	云南省	1313	5	1	4	62219	50910	21	9900	110777	92031			216100	65600	67000		83400			20379		3725	19	71533	71577					19356	8679	496			5	158								22879
华宁县	2010	530424	102.928835	24.192761	云南省	1313	5			63849	51503	20.9	10020	112525	92434			264400	79900	87200		97200			23168		4453	24	98752	99521					19169	11250	526			5	160								21965
华宁县	2011	530424	102.928835	24.192761	云南省	1313	5	1	4	65255	51574	21	10891	113844	92280			284200	82000	90600		111600			25444		4768	26	74235	128800					18902	11328	621			5	160								18973
华宁县	2012	530424	102.928835	24.192761	云南省	1313	5	1	4	67022	53277	21	11700	115391	91311			333400	91000	109700		132600			29219	16113	5566	23	88516	117438					18256	11758	623			5	160								12339
华宁县	2013	530424	102.928835	24.192761	云南省	1313	4	1	3	68470	54148	21.1	10500	116126	92219			400400	109800	136800		153800			34900		6668	19	107222	90667					17696	11963	683			5	160								14734
华宁县	2014	530424	102.928835	24.192761	云南省	1313	4	1	3	69873	54548	21	10900	118032	91964			470400	129200	161500		179700			38400		7607	24	137752	123210					17343	11973	672			5	160								12306
华宁县	2015	530424	102.928835	24.192761	云南省	1313	4	1	3	69000	54900	21	11300	118900		12122	15450	554400	149300	191600		213500	108438	35520	44800		8908	24	196385	190938					16737	11823	730			5	160								13537
华宁县	2016	530424	102.928835	24.192761	云南省	1313	4	1	3	69400	55700	21	10900	120900		13989	15047	631400	163500	173900		294000	118703	39185	50971		9663	25	230129	293019					15997	11795	740			5	390								8064
华宁县	2017	530424	102.928835	24.192761	云南省	1313	4	1	3	69600	55700	21	11600	119500		13326	15953	702000	171400	206000		324600	124551	41065	57109		10651	22	269403	387202					15095	11826	774			5	461								7207
华宁县	2018	530424	102.928835	24.192761	云南省	1313	4	1	3	70000	56100	22.07	12100	120800		14226	18096	792700	179000	242500		371200	130355	42399	67727		11694	28	331285	541736					14035	11316	840			5	461								6810
华宁县	2019	530424	102.928835	24.192761	云南省	1313	4	1	3	70100	56784	22.11	11697	121177		18305	18300	872200	186700	275300		410200	139145	43589	81461		12723	30	387200	710400					13517	11152	829			5	461								6077
华宁县	2020	530424	102.928835	24.192761	云南省	1313	4	1	3	70213	57634	22.15	11604	120404		18343	32647	912274	194970	304930		412400			82821		13970	29							13503	10981	829			5	462								5719
华宁县	2021	530424	102.928835	24.192761	云南省	1313	4	1	3	70245	58395	22.16	8932	120734		17714	47001	1150327	240369	236831		673127					15381	29							12763	10582	793			4	237								5430
华宁县	2022	530424	102.928835	24.192761	云南省	1313	4	1	3			19.04						1194838	264086	220129		710623						29							13034	10195	740			4	368								5216
华宁县	2023	530424	102.928835	24.192761	云南省	1313		1	3									1330228	297941	255649		776638						12901							9622	753	4			368	0								4861
南华县	2002	532324	101.273577	25.192293	云南省	2343	12			57126	52245	23	8900	123922	112917			57400	28300	12100		17000			8139		1514	6	7835	5231					21797	12028	427												8902
南华县	2003	532324	101.273577	25.192293	云南省	2343	11			57537	52498	23	9000	125062	112452			62700	29700	12900		20100			9438		1581	5	5251	2120					20409	12646	422			10	150								12062
南华县	2004	532324	101.273577	25.192293	云南省	2343	11			57772	52710	23.1	7500	125338	112242			67500	31000	13900		22600			11540		1637	6	4946.9	6522					19642	12995	420			12	240								14128
南华县	2005	532324	101.273577	25.192293	云南省	2343	11	4	7	58248	52987	23	7567	125940	111182			72900	34200	15300		23400			12654		1713	6	5710	8580					18698	13265	417			12	194								15561
南华县	2006	532324	101.273577	25.192293	云南省	2343	12	4	7	58655	53217	23	7488	126326	110408			82300	38200	18000		26000			13785		1903	6	10651	7763					18574	12979	435			12	210								16849
南华县	2007	532324	101.273577	25.192293	云南省	2343	12	4	7	58910	53361	23	7364	127910	111050			93400	44400	19500		29600			14991		2081	7	17579	16641					19054	11988	433			12	210								18419
南华县	2008	532324	101.273577	25.192293	云南省	2343	10	4	7	59289	53529	24	6900	130147	111936			107000	47500	25600		33800			15870		2247	8	29883	28573					20074	11233	436			10	171								23695
南华县	2009	532324	101.273577	25.192293	云南省	2343	10	4	6	60793	53674	24	9000	131589	112320			133300	58300	32500		42500			20429		2603	6	36432	30445					21744	11000	456			9	171								25762
南华县	2010	532324	101.273577	25.192293	云南省	2343	10			61591	53140	23.6	10010	130623	110829			158700	63000	44600		51100			22614		2956	8	47383	39817					22121	11602	461			10	176								26561
南华县	2011	532324	101.273577	25.192293	云南省	2343	10	4	6	63811	53227	24	9516	130573	108903			177200	68900	53100		55200			23614		3207	11	78076	40589					21846	12111	461			10	176								24405
南华县	2012	532324	101.273577	25.192293	云南省	2343	10	4	6	69215	53458	24	11500	130921	107858			222100	77500	64800		79700			26021	15437	3602	11	109662	61422					21197	12659	461			10	235								19918
南华县	2013	532324	101.273577	25.192293	云南省	2343	10	4	6	69447	53467	24	9700	129202	104706			267400	91900	82700		92800			31100		4228	8	146612	106958					20417	12740	652			10	255								19516
南华县	2014	532324	101.273577	25.192293	云南省	2343	10	4	6	77105	53974	24	9300	130562	104831			318700	114400	98600		105700			40500		4994	13	201668	222108					19678	12757	777			10	275								12563
南华县	2015	532324	101.273577	25.192293	云南省	2343	10	4	6	70100	47400	24	9700	111300		7536	13891	363700	115800	111700		136200	60813	45148	47000		5943	20	277086	315025					18410	12651	792			10	275								10523
南华县	2016	532324	101.273577	25.192293	云南省	2343	10	4	6	70100	48600	24	10200	113200		7508	13556	439300	122900	135800		180600	68427	44158	47155		7172	21	359543	427336					17075	13394	830			10	520								7602
南华县	2017	532324	101.273577	25.192293	云南省	2343	10	4	6	70200	48200	24	8900	113900		8027	14085	481800	130600	150700		200500	71634	45615	61416		7961	23	427810	554557					16227	13136	830			10	520								6603
南华县	2018	532324	101.273577	25.192293	云南省	2343	10	4	6	70500	48000	24.19	8800	112200		14374	19130	538600	139700	172900		226000	72660	52561	76263		8821	26	513893	728475					15566	12531	891			12	424								6022
南华县	2019	532324	101.273577	25.192293	云南省	2343	10	4	6	70700	47686	24.26	8718	112685		15184	20175	604900	146300	204300		254300	74577	54121	83293		9659	26	491000	954300					14969	11924	1004			13	524								5417
南华县	2020	532324	101.273577	25.192293	云南省	2343	10	4	6	70816	46184	24.31	9141	111884		32699	30233	670766	155414	241967		273400			93288		10644	23							14626	11399	1149			12	565								5196
南华县	2021	532324	101.273577	25.192293	云南省	2343	10	4	6	70962	45090	24.36	9063	112339				852051	197667	289086		365298					11655	24							14611	10567	1199			12	415								4438
南华县	2022	532324	101.273577	25.192293	云南省	2343	10	4	6			20.37						969990	235312	327809		406869						26							14486	9975	1207			12	590								3735
南华县	2023	532324	101.273577	25.192293	云南省	2343		4	6									1143354	281968	409829		451557						14101							9439	1289	12			404	0								4076
南涧彝族自治县	2002	532926	100.509036	25.043510	云南省	1802	10			54738	51740	21	7000	118815	105030			52800	29800	4800		18200			8426		1266	1	614	5153					18963	11718	229												7688
南涧彝族自治县	2003	532926	100.509036	25.043510	云南省	1802	9			55330	52278	21	6800	119975	105657			56500	30000	5200		21200			10902		1298	1	788	3163					17570	12681	233												10531
南涧彝族自治县	2004	532926	100.509036	25.043510	云南省	1802	8			56022	52611	21.4	6200	123322	107865			61300	31000	5800		24500			11968		1312	1	915.1	146673					16801	13035	264												14376
南涧彝族自治县	2005	532926	100.509036	25.043510	云南省	1802	8	5	4	57114	53165	22	6475	123644	108147			67400	33100	6800		27500			12965		1364	1	886	6303					16326	12709	322												16890
南涧彝族自治县	2006	532926	100.509036	25.043510	云南省	1802	9	5	4	67624	53562	22	6167	122337	105487			67100	31100	6200		29700			16191		1441	1	989	8820					16255	9671	322												19148
南涧彝族自治县	2007	532926	100.509036	25.043510	云南省	1802	8	5	4	61266	54381	22	6095	123489	104084			82700	36900	8700		37100			16936		1533	1	1362	10207					16495	8692	305												18718
南涧彝族自治县	2008	532926	100.509036	25.043510	云南省	1802	8	5	4	59385	55154	22	5700	125029	103390			96200	41900	10600		43700			14805		1660	1	1590	12867					17119	10060	302												10824
南涧彝族自治县	2009	532926	100.509036	25.043510	云南省	1802	8	4	4	61225	55089	22	5600	126804	103034			116000	48100	14600		53300			20153		1837	4	7369	22780					17573	9851	366												25612
南涧彝族自治县	2010	532926	100.509036	25.043510	云南省	1739	8			61716	55272	22.6	6495	126733	102584			133300	55100	18200		60000			24236		2046	5	9717	20538					19045	10567	371												25400
南涧彝族自治县	2011	532926	100.509036	25.043510	云南省	1732	8	4	4	63070	55251	23	5408	126312	101355			150100	60600	20900		68700			30767		2228	7	17325	15688					18941	11426	346												32915
南涧彝族自治县	2012	532926	100.509036	25.043510	云南省	1732	8	3	5	63485	55711	23	6400	127700	97322			176700	67000	30300		79400			32773		2518	10	39843	23473					19093	11968	346			1	48								110949
南涧彝族自治县	2013	532926	100.509036	25.043510	云南省	1732	7	3	5	64046	55437	22.7	6900	127836	101260			214900	78700	41100		95000			31800		3539	10	62400	55796					19205	11769	408			1	48								20952
南涧彝族自治县	2014	532926	100.509036	25.043510	云南省	1732	8	3	5	67494	50130	23	6700	129103	104108			337600	95500	128400		113700			39300		4291	11	171415	74179					18992	11678	479			1	48								14000
南涧彝族自治县	2015	532926	100.509036	25.043510	云南省	1732	8	3	5	64700	50900	23	6700	131200		11181	14857	375900	100400	137400		138100	39634	35856	46600		5063	12	109017	98774					18446	11746	631			1	48								17000
南涧彝族自治县	2016	532926	100.509036	25.043510	云南省	1732	8	3	5	65100	48800	23	7300	131700		12035	14464	413400	112000	136600		164800	72134	37100	49068		6476	12	139700	133521					17456	12791	725			1	48								17000
南涧彝族自治县	2017	532926	100.509036	25.043510	云南省	1732	8	3	5	65500	47200	23	7600	130600		12245	14696	443400	119400	141000		183000	79897	37254	60081		7098	15	237153	188288					16909	12974	600			1	48								10052
南涧彝族自治县	2018	532926	100.509036	25.043510	云南省	1732	8	3	5	65900	46800	21.86	9000	132700		14788	13595	481000	126600	152600		201800	86053	38370	70207		7779	16	257109	295647					16223	13285	820			2	264								6100
南涧彝族自治县	2019	532926	100.509036	25.043510	云南省	1732	8	3	5	66300	41857	22.01	8281	131565		13997	11370	524600	132900	167400		224300	90076	41604	88296		8448	17	252200	399000					15575	13069	1105			8	565								11000
南涧彝族自治县	2020	532926	100.509036	25.043510	云南省	1732	8	3	5	66366	66827	22.03	8243	130355		5476	16005	563432	142463	177194		243700			100436		9251	15							15955	13548	1144			8	565								11250
南涧彝族自治县	2021	532926	100.509036	25.043510	云南省	1738	8	3	5	67751	65374	22.49	7804	131712		5510	16121	720792	169590	217621		333581					10185	15							15718	12024	1096			8	565								13121
南涧彝族自治县	2022	532926	100.509036	25.043510	云南省	1739	8	3	5			19.29						793847	208190	212980		372677						14							15430	11657	959			25	736								6700
南涧彝族自治县	2023	532926	100.509036	25.043510	云南省	1739		3	5									882294	228749	248800		404745						14775							11581	952	7			565	0								4973
双柏县	2002	532322	101.641937	24.688875	云南省	4045	9			38701	34883	15	6700	83863	77374			34400	16500	7000		10900			7616		1411	14	4402	3709					14479	8324	316												4969
双柏县	2003	532322	101.641937	24.688875	云南省	4045	8			39019	34563	15	6400	85107	78630			37000	17100	7900		12100			9457		1466	14	6071	2392					13619	8726	317			11	185								6146
双柏县	2004	532322	101.641937	24.688875	云南省	4045	8			39358	34771	15.4	6100	85103	78781			40400	19200	8500		12800			11074		1506	8	7800.7	2603					12754	8773	276			11	170								7651
双柏县	2005	532322	101.641937	24.688875	云南省	4045	8	5	4	40302	35041	15	6324	85947	78666			46200	23200	9300		13700			11857		1581	5	7260	5931					12107	8579	286			11	170								7457
双柏县	2006	532322	101.641937	24.688875	云南省	4045	9	5	4	41353	35138	15	6209	86005	78789			52400	25700	10600		16000			12956		1735	5	7699	9815					11885	8038	268			11	170								7499
双柏县	2007	532322	101.641937	24.688875	云南省	4045	9	5	4	42704	35162	16	6119	86238	78719			59800	29600	10700		19600			13956		1847	9	12202	12967					11979	7466	253			11	170								7368
双柏县	2008	532322	101.641937	24.688875	云南省	4045	8	5	4	43587	35251	16	5500	86980	78860			67400	32200	12100		23100			11659		1978	9	12730	15651					11938	7147	264			10	200								9709
双柏县	2009	532322	101.641937	24.688875	云南省	4045	8	3	5	44443	35325	16	6100	87336	78804			79000	36900	14400		27800			19932		2190	9	23423	32268					12050	7060	279			7	125								12259
双柏县	2010	532322	101.641937	24.688875	云南省	4045	8			45165	35505	15.5	7070	88419	78829			96300	44700	18500		33100			23364		2479	10	29136	60066					12091	6963	300			8	215								12659
双柏县	2011	532322	101.641937	24.688875	云南省	4045	8	3	5	46417	35597	16	6678	88634	78652			111500	49900	23100		38500			25740		2805	11	36502	66426					12012	6944	358			8	215								12188
双柏县	2012	532322	101.641937	24.688875	云南省	4045	8	3	5	47246	35718	16	7800	88644	78446			133900	56500	31300		46100			25741	13732	3083	11	62110	74053					11761	6869	378			8	215								10639
双柏县	2013	532322	101.641937	24.688875	云南省	4045	8	3	5	47428	35796	15.5	7200	88451	77020			164100	69400	38800		55900			30700		3814	7	76196	116177					11345	6938	376			8	280								11216
双柏县	2014	532322	101.641937	24.688875	云南省	4045	8	3	5	49331	35870	15	8200	87860	76193			200200	83500	49500		67200			36600		4645	13	104859	160935					10883	6746	430			9	384								8305
双柏县	2015	532322	101.641937	24.688875	云南省	4045	8	3	5	47400	33700	15	8700	83400		7332	13192	232200	87000	63500		81700	38317	36508	37900		5565	17	151051	234803					10106	7077	631			9	384								7579
双柏县	2016	532322	101.641937	24.688875	云南省	4045	8	3	5	47400	31600	15	8000	79000		9025	12452	267600	93700	61300		112600	42830	36531	42399		6798	21	195582	311372					9572	7140	621			9	384								5807
双柏县	2017	532322	101.641937	24.688875	云南省	4045	8	3	5	47500	31600	15	8100	78900		7365	12618	293400	96600	68700		128100	46199	36288	54127		7580	23	213379	390890					9074	7453	585			9	575								2755
双柏县	2018	532322	101.641937	24.688875	云南省	3888	8	3	5	47500	31500	16.05	8500	78700		7158	12476	331700	102900	81000		147800	48962	39192	64535		8406	25	271098	516038					8646	7346	586			9	558								4829
双柏县	2019	532322	101.641937	24.688875	云南省	3888	8	3	5	47600	31608	16.08	8503	77883		7352	12599	376200	108100	98200		169900	50919	42010	73395		9213	25	320600	670900					8231	7415	611			10	812								4985
双柏县	2020	532322	101.641937	24.688875	云南省	3888	8	3	5	47665	31617	16.11	8295	77337		7386	12594	417523	114795	117731		185000			78689		10144	25							8004	7144	629			9	800								4511
双柏县	2021	532322	101.641937	24.688875	云南省	3888	8	3	5	47754	31606	16.14	6583	77631		9206	15224	531080	137892	172676		220512					11168	26							7986	6921	648			7	484								4019
双柏县	2022	532322	101.641937	24.688875	云南省	3888	8	3	5			13.39						609713	162355	200339		247019						24							7775	6582	681			7	590								3114
双柏县	2023	532322	101.641937	24.688875	云南省	3888		3	5									733307	193657	264981		274669						7526							6326	795	10			902	0								3559
双江拉祜族佤族布朗族傣族自治县	2002	530925	99.827698	23.473499	云南省	2160	7	5	2	36425	31499	16	8200	63066	57870			30500	18800	3400		8300			6738		753	5	8503	3379					20283	4646	276			3	12								8362
双江拉祜族佤族布朗族傣族自治县	2003	530925	99.827698	23.473499	云南省	2292	6	5	2	36721	31618	16	7500	64160	58455			34000	18900	4500		10500			6432		771	5	11665	4111					19200	4971	300			3	90								9373
双江拉祜族佤族布朗族傣族自治县	2004	530925	99.827698	23.473499	云南省	2292	6	5	2	36899	31799	16.3	6900	64475	58783			41500	19600	7200		14700			10736		796	4	9581.4	5777					18170	7047	343			3	90								11016
双江拉祜族佤族布朗族傣族自治县	2005	530925	99.827698	23.473499	云南省	2292	6	5	2	37344	32089	16	6132	64891	57587			46200	21400	9000		15800			12291		820	5	9252	9720					16962	8279	316			3	90								11787
双江拉祜族佤族布朗族傣族自治县	2006	530925	99.827698	23.473499	云南省	2292	7	5	2	38460	32520	16	6115	66068	57883			55000	24600	12100		18300			13702		906	6	15671	10175					16100	9369	299			3	90								13842
双江拉祜族佤族布朗族傣族自治县	2007	530925	99.827698	23.473499	云南省	2292	6	5	2	38890	32825	17	7667	67172	57874			62900	27400	13800		21800			12917		1011	8	23934	18965					15883	9135	261			3	90								15604
双江拉祜族佤族布朗族傣族自治县	2008	530925	99.827698	23.473499	云南省	2292	6	5	2	39494	33093	17	7500	67926	58048			73100	30500	18000		24600			13421		1106	9	37017	32146					16133	8786	240			3	90								18454
双江拉祜族佤族布朗族傣族自治县	2009	530925	99.827698	23.473499	云南省	2292	6	4	2	40407	33605	17	7500	70917	60515			88500	36000	24200		28200			15423		1574	10	55417	36687					16140	8932	234			3	90								19141
双江拉祜族佤族布朗族傣族自治县	2010	530925	99.827698	23.473499	云南省	2292	6	5	2	41397	36259	16.6	5400	75888	64456			99200	38500	29200		31500			15423		2009	10	75353	47072					16024	8536	234			2	50								20113
双江拉祜族佤族布朗族傣族自治县	2011	530925	99.827698	23.473499	云南省	2292	6	4	2	42121	34667	17	7889	76126	63563			123000	47300	37800		38000			16487		2369	10	72365	58610					15097	8599	270			2	150								18770
双江拉祜族佤族布朗族傣族自治县	2012	530925	99.827698	23.473499	云南省	2292	6	4	2	44956	35281	17	9100	78145	64009			142800	53700	46700		42400			23568	11891	2928	8	67166	113814					14327	8704	279			2	150								18736
双江拉祜族佤族布朗族傣族自治县	2013	530925	99.827698	23.473499	云南省	2292	5	4	2	46691	37665	17.1	5900	79456	64335			182700	60000	64400		58300			26900		3934	6	87032	145281					13591	9102	319			3	290								15957
双江拉祜族佤族布朗族傣族自治县	2014	530925	99.827698	23.473499	云南省	2292	6	4	2	49715	38252	17	7900	80689	63426			244100	74100	100000		70000			33000		4744	7	113900	203000					12834	9155	464			3	178								15492
双江拉祜族佤族布朗族傣族自治县	2015	530925	99.827698	23.473499	云南省	2157	6	4	2	47400	38600	17	8200	82400		2674	5950	300500	87800	129100		83600	55494	21518	41700		5759	10	125167	280313					11231	7347	504			3	290								14867
双江拉祜族佤族布朗族傣族自治县	2016	530925	99.827698	23.473499	云南省	2157	6	4	2	47700	39200	17	8100	82900		2772	5793	326400	95900	110100		120400	60718	23494	46311		7182	15	179549	396268					10900	7126	522			8	370								13271
双江拉祜族佤族布朗族傣族自治县	2017	530925	99.827698	23.473499	云南省	2157	6	4	2	48000	39600	17	8500	84300		2986	6044	354200	99300	120100		134800	60882	26941	53128		8051	16	206648	501081					11092	3827	522			8	370								13108
双江拉祜族佤族布朗族傣族自治县	2018	530925	99.827698	23.473499	云南省	2157	6	4	2	48300	39800	18.42	8300	85000		2796	6704	385000	105500	131100		148400	64425	28619	65238		8887	16	224683	623990					11570	6950	515			8	370								13111
双江拉祜族佤族布朗族傣族自治县	2019	530925	99.827698	23.473499	云南省	2157	6	4	2	48400	40563	18.46	8199	87073		2755	7727	424800	109200	147000		168600	66726	29641	71287		9793	15	225700	782200					12281	7215	674			8	370								8352
双江拉祜族佤族布朗族傣族自治县	2020	530925	99.827698	23.473499	云南省	2157	6	4	2	48712	42162	18.56	8199	89767		2467	8108	455325	118704	159700		176900			83978		10753	14							13218	7688	715			8	370								8588
双江拉祜族佤族布朗族傣族自治县	2021	530925	99.827698	23.473499	云南省	2157	6	4	2	48733	42386	18.57	6386	92646		713	7430	552274	144798	143119		264357					11925	15							14167	8363	690			9	485								8676
双江拉祜族佤族布朗族傣族自治县	2022	530925	99.827698	23.473499	云南省	2157	6	4	2			16.47						597354	168028	140853		288473						20							15078	8819	786			9	470								8780
双江拉祜族佤族布朗族傣族自治县	2023	530925	99.827698	23.473499	云南省	2157		4	2									685802	201941	170086		313775						15452							9685	1245	9			470	0								8110
古城区	2002	530702	100.225766	26.877190	云南省
古城区	2003	530702	100.225766	26.877190	云南省
古城区	2004	530702	100.225766	26.877190	云南省
古城区	2005	530702	100.225766	26.877190	云南省	1300		3					17700					132500	13300	50800		68400			12914		1861		14400
古城区	2006	530702	100.225766	26.877190	云南省	1300		3		39000		14.4	16900					170400	14500	56700		99100			14915		2145		20700
古城区	2007	530702	100.225766	26.877190	云南省	1300		3		45000		16.89	17600					210500	17200	52900		140500			17071		2463		29800
古城区	2008	530702	100.225766	26.877190	云南省	1300		3		39000		17.04	19300					243700	18300	74800		150700			18332		2766		52700
古城区	2009	530702	100.225766	26.877190	云南省	1300		5		44000		17.08	24100					292500	22000	92600		177900			21020		3220	13	66800
古城区	2010	530702	100.225766	26.877190	云南省	1300				44000		17.2	25400					352900	26800	116400		209600			24185		3885	14	85000
古城区	2011	530702	100.225766	26.877190	云南省	1300		5		44000		17.22	28400					420700	28500	137000		255200			26181		4434	16	115000
古城区	2012	530702	100.225766	26.877190	云南省	1300		5		45000		21.14	29600					504700	32600	170300		301800			28518	15521	5220	16	161700
古城区	2013	530702	100.225766	26.877190	云南省	1300		5		45200		21.27	32400					626800	37900	228100		360800			32600		7012	12	200600
古城区	2014	530702	100.225766	26.877190	云南省	7500		3		45300		21.36	32400					741000	44000	295000		402000			38100		8400	12	278400
古城区	2015	530702	100.225766	26.877190	云南省	7500		3		45400	21400	21.48	7300	46400				831100	48400	336200		446500			42200		10080	13	253300	1336900
古城区	2016	530702	100.225766	26.877190	云南省	1300		2		45800	21445	21.58	37400	44827				1012500	50800	315500		646200			46666		11889	11	201700	807700
古城区	2017	530702	100.225766	26.877190	云南省	1300		2		46200	21332	21.75	36100	45784				1090900	51800	340900		698200			50060		13316	11	318600	912600
古城区	2018	530702	100.225766	26.877190	云南省	1300		2		46300	21400	21.83	33500	46900				1167800	54900	360000		752900			63512		14606	12	214900	1010000
古城区	2019	530702	100.225766	26.877190	云南省	1300		2		46600	21420	21.95	36322	45535				1269400	57000	413300		799100			72660		15877	10	202300	1162500
古城区	2020	530702	100.225766	26.877190	云南省	1300	4	2	2	46812	21398	22.05	32167	47667				1298700	59800	432700		806200			81005		17385
古城区	2021	530702	100.225766	26.877190	云南省	1300	4	2	2	47088	21418	22.18	30806	43047				1725300	70700	376500		1278100					19193
古城区	2022	530702	100.225766	26.877190	云南省							28.88						1769900	82000	409900		1278000
古城区	2023	530702	100.225766	26.877190	云南省
呈贡区	2002	530114	102.821468	24.885532	云南省	461	7			48082	38004	15	11400	79049	65153			138300	29600	71800		36900			12172		3241	17	181612	12185					12686	6188	398			9	230								23998
呈贡区	2003	530114	102.821468	24.885532	云南省	461	6			48144	38283	15	11100	80926	67266			150000	31500	78100		40300			12903		3446	17	186196	26538					13438	6788	380			9	252								26701
呈贡区	2004	530114	102.821468	24.885532	云南省	461	6			49604	38500	15.6	11000	81921	69572			162800	32500	85500		44800			14985		3628	24	190310	12625					14094	7216	376			9	252								29184
呈贡区	2005	530114	102.821468	24.885532	云南省	461	6	4	3	49467	39189	16	10930	83378	71482			188800	41200	100100		47500			17913		3822	24	201798	2970					15006	7488	376			9	252								29869
呈贡区	2006	530114	102.821468	24.885532	云南省	541	7	4	3	48346	39565	16	11765	86409	73776			225600	49500	125200		50900			19510		4195	26	348639	14744					15686	7889	379			8	221								45000
呈贡区	2007	530114	102.821468	24.885532	云南省	461	7	4	3	51603	41564	16	11982	88791	76594			293300	63900	129400		100100			21609		4568	28	565372	169588					16673	8024	421			8	224								53920
呈贡区	2008	530114	102.821468	24.885532	云南省	461	7	4	3	55944	27879	16	12200	91047	75298			342800	74300	151300		117200			12012		4774	40	702701	316200					17502	8672	428			8	224								37318
呈贡区	2009	530114	102.821468	24.885532	云南省	461	7	4	3	59626	46128	17	17000	92148	76114			464000	74300	223500		166300			23009		5459	36	730448	409747					17568	9153	456			8									18039
呈贡区	2010	530114	102.821468	24.885532	云南省	461	3			60196	47950	17.5	12019	94117	76464			533100	81800	256200		195200			30350		6224	56	789030	575322					18760	8942	464			8	244								19435
呈贡区	2011	530114	102.821468	24.885532	云南省	461				61370	49262	18	13592	93462	75088			590700	74600	282300		233900			34828		6805	62	829838	920542					16885	8792	468			8	246								19316
呈贡区	2012	530114	102.821468	24.885532	云南省	461				61714	50153	19	14200	93434	71414			708100	67000	358100		283000			40004	19467	7648	61	1041819	804918					16495	8943	486			8	259								19413
呈贡区	2013	530114	102.821468	24.885532	云南省	461				64789	51895	19	19800	94166	67523			847700	60500	426400		360800			43600		9146	50	1274700	1809365					16384	8865	498			8	264								20643
呈贡区	2014	530114	102.821468	24.885532	云南省	461				62877	52456	19	19700	94317	63919			1072200	58200	503800		510200			52000		10618	70	2514272	2062676					15786	8674	512			8	284								19684
呈贡区	2015	530114	102.821468	24.885532	云南省	461				66300	53000	19	30300	95800		16286	65943	1325600	57100	673900		594600	51060	2335	60700		12445	79	3154827	2625116					15983	8696	534			8	293								21843
呈贡区	2016	530114	102.821468	24.885532	云南省	461				67000	53300	19	44500	95700		18489	66498	1661400	53600	943800		664000	48440	2300	64062		13760	79	3278004	1621412					16186	8987	546			8	310								21832
呈贡区	2017	530114	102.821468	24.885532	云南省	462				67900	53400	19	47800	93600		18989	79968	1804200	48700	989100		766400	43092	1672	74709		15164	96	3274802	2109400					21248	15983	864			8	320								19864
呈贡区	2018	530114	102.821468	24.885532	云南省	510				68700	53500	33.63	53100	93700		19864	55763	1959500	50400	1039000		870100	43480	2102	81398		16605	108	3545756	4568149					21689	13492	872			8	326								49000
呈贡区	2019	530114	102.821468	24.885532	云南省	510				69600	53290	34.07	56106	91466		21486	57843	2271200	51300	1182000		1037900	41807	2553	95278		18116	119	4334300	4787600					22689	16619	872			8	346								55000
呈贡区	2020	530114	102.821468	24.885532	云南省	510				72167	53475	35.31	58392	92927		22496	59684	2499040	48772	1302642		1147600			98051		19639	128							23845	19626	879			7	348								58900
呈贡区	2021	530114	102.821468	24.885532	云南省	510				75846	53330	37.11	82626	90115		23869	61489	4767852	57991	1926184		2783677					21524	130							23281	22744	881			7	352								59687
呈贡区	2022	530114	102.821468	24.885532	云南省	510						65.06						5085885	59728	2023161		3002996						158							29530	27094	806			6	346								42724
呈贡区	2023	530114	102.821468	24.885532	云南省	510		0	0									5489450	66697	2228287		3194466						34658							28825	2459	2			112	0								47865
墨江哈尼族自治县	2002	530822	101.692461	23.431894	云南省	5311	18	17	2	74889	63560	38	11800	171268	156315			71100	21000	30900		19200			7729		813	11	14497	2633					39179	13024	405			1	30								11515
墨江哈尼族自治县	2003	530822	101.692461	23.431894	云南省	5310	17	17	2	76147	63853	34	11400	170287	154885			76100	21500	33000		21700			9814		829	13	16156	4596					35800	14530	419			8	130								15348
墨江哈尼族自治县	2004	530822	101.692461	23.431894	云南省	5310	17	17	2	76398	64070	35	10900	172257	156793			80400	22600	32700		25100			12056		842	12	16195.3	6765					33830	16497	397			8	130								19753
墨江哈尼族自治县	2005	530822	101.692461	23.431894	云南省	5310	17	14	2	78288	64544	35	11558	171303	155907			92500	25800	36100		30600			12306		882	8	18721	18960					30556	17816	412			8	121								16413
墨江哈尼族自治县	2006	530822	101.692461	23.431894	云南省	5459	18	14	2	79223	64811	35	11253	172314	155858			102800	30100	32100		40600			12969		1002	10	16774	28739					27335	18525	452			8	122								19669
墨江哈尼族自治县	2007	530822	101.692461	23.431894	云南省	5459	18	14	2	79887	64833	36	11146	171936	155987			112800	36400	32200		44300			13742		1084	6	23185	96323					25095	18320	472			8	122								20100
墨江哈尼族自治县	2008	530822	101.692461	23.431894	云南省	5459	15	14	2	82691	64734	36	10000	171470	155295			127000	41200	36600		49100			15850		1191	9	32970	140047					24163	18553	492			8	122								26012
墨江哈尼族自治县	2009	530822	101.692461	23.431894	云南省	5459	15	13	2	84728	64943	36	10400	172765	156217			158700	49800	51200		57700			20419		1469	7	39815	135980					23654	18129	496			6	167								33765
墨江哈尼族自治县	2010	530822	101.692461	23.431894	云南省	5459	15	17	2	91902	65737	36.9	10319	172208	155301			182900	55900	63000		63900			23321		1888	8	50430	131968					22990	16893	496			5	167								48659
墨江哈尼族自治县	2011	530822	101.692461	23.431894	云南省	5459	15	13	2	96041	66411	37	10834	172973	155440			212400	58600	79000		74700			26410		3376	9	67176	144184					22271	15665	507			5	317								47602
墨江哈尼族自治县	2012	530822	101.692461	23.431894	云南省	5459	15	13	2	97002	68348	37	11300	173147	155487			245500	72500	89500		83500			28587	11696	2658	9	62004	142655					22263	14283	668			4	380								48629
墨江哈尼族自治县	2013	530822	101.692461	23.431894	云南省	5459	14	13	2	97250	68742	37.1	11500	171847	152987			287100	84800	107600		94700			30400		3249	9	84487	312548					21666	13839	773			4	450								45646
墨江哈尼族自治县	2014	530822	101.692461	23.431894	云南省	5459	15	13	2	105528	69048	37	11400	172161	152270			345600	103400	128700		113500			35400		3921	9	129834	396312					20678	13379	891			4	460								41387
墨江哈尼族自治县	2015	530822	101.692461	23.431894	云南省	5459	15	3	12	97900	69300	37	17400	171800		1437	9240	428200	130000	170700		127500	66072	32955	41300		4593	9	139578	508658					20355	13709	896			4	343								33869
墨江哈尼族自治县	2016	530822	101.692461	23.431894	云南省	5459	15	3	12	98200	69600	37	15200	172400		5435	9687	466600	137500	150600		178600	72090	33141	43634		7020	12	182913	509824					20417	13888	908			4	323								22491
墨江哈尼族自治县	2017	530822	101.692461	23.431894	云南省	5459	15	3	12	98600	69800	37	12700	172700		2898	9814	501400	142700	161800		196500	75449	34663	54785		7780	11	180345	440093					20861	14835	940			4	340								9889
墨江哈尼族自治县	2018	530822	101.692461	23.431894	云南省	5459	15	3	12	99000	70100	36.89	12600	171600		2764	10185	564600	151900	177100		235600	80333	36902	73773		8504	13	199202	539564					21504	13743	1105			2	290								6800
墨江哈尼族自治县	2019	530822	101.692461	23.431894	云南省	5289	15	3	12	99100	70574	36.91	12741	174176		3585	10348	622900	156200	202800		263900	82326	39920	91653		9295	16	188700	697100					21834	13718	1157			2	300								8821
墨江哈尼族自治县	2020	530822	101.692461	23.431894	云南省	5276	15	3	12	99291	71312	36.98	11986	175998		3232	9815	653402	163270	216352		273700			96089		10159	15							22370	14935	1242			2	360								8232
墨江哈尼族自治县	2021	530822	101.692461	23.431894	云南省	5289	15	3	12	99667	72364	37.12	10235	176349		4955	10282	785691	207689	181506		396496					11319	12							22503	14977	1584			2	390								8378
墨江哈尼族自治县	2022	530822	101.692461	23.431894	云南省	5289	15	3	12			28.2						854487	244180	173688		436619						12							22339	15028	1680			2	380								3936
墨江哈尼族自治县	2023	530822	101.692461	23.431894	云南省	5289		3	12									903192	274187	166959		462046						21436							15614	1674	2			380	0								8652
大关县	2002	530624	103.891146	27.747978	云南省	1802	11			59055	54535	24	7100	108067	94127			47300	19000	18100		10200			8087		774	4	2010	410					41391	5634	201			3	18								6708
大关县	2003	530624	103.891146	27.747978	云南省	1802	10			59690	54895	25	6800	109124	98273			39900	19100	9100		11700			6928		783	4	1914	2513					41163	6703	211			3	18								8049
大关县	2004	530624	103.891146	27.747978	云南省	1802	10			60431	55316	25.3	5400	120304	104765			40100	19500	7500		13100			12493		857	4	1943.1	2584					56036	7851	216			2	10								8063
大关县	2005	530624	103.891146	27.747978	云南省	1802	10	5	5	61120	55386	25	5891	118132	102812			39100	20500	4700		13800			12248		918	3	2403	2933					40299	12812	205			2	10								7600
大关县	2006	530624	103.891146	27.747978	云南省	1802	11	5	5	65251	55963	26	5897	118303	102765			56300	23300	12800		20200			12504		1022	3	3293	11241					40085	14638	219			2	14								11248
大关县	2007	530624	103.891146	27.747978	云南省	1802	11	5	5	67429	57056	26	6109	119164	103085			64400	26800	15600		21900			12457		1155	3	4354	16984					37424	13384	169			2	24								12879
大关县	2008	530624	103.891146	27.747978	云南省	1802	9	5	5	74346	57932	27	6000	119996	104286			74300	27900	22100		24300			18356		1324	7	9253	21498					37857	14683	214			2	24								14533
大关县	2009	530624	103.891146	27.747978	云南省	1802	9	3	6	77623	58408	28	5900	122364	103838			84600	31900	24800		27800			18092		1559	10	13884	38879					38113	15378	227												14849
大关县	2010	530624	103.891146	27.747978	云南省	1802	9			77159	58778	27	7283	122903	101897			96200	39100	25200		31800			22292		1962	12	21104	65888					37647	13583	247			2	225								13268
大关县	2011	530624	103.891146	27.747978	云南省	1802	9	3	6	79714	59146	28	7537	125906	102122			109800	39000	25300		45500			26573		2258	11	21982	60934					37393	14236	292			2	235								13270
大关县	2012	530624	103.891146	27.747978	云南省	1692	9	3	6	81187	59544	28	7600	127055	102254			125800	39900	36800		49100			26912	10367	2600	13	30433	44219					36254	15045	382			3	450
大关县	2013	530624	103.891146	27.747978	云南省	1692	8	3	6	82385	59844	28.2	7600	126095	98454			149000	44300	48400		56300			29600		3002	9	36464	96783					33369	14879	343			5	500								11658
大关县	2014	530624	103.891146	27.747978	云南省	1692	9	3	6	89841	60525	28	7700	128022	99266			182300	53000	63700		65600			34600		3577	9	54237	143338					30961	11483	618			2	650								13255
大关县	2015	530624	103.891146	27.747978	云南省	1721	9	1	8	83700	60300	28	99800	128500		15995	31688	217900	59200	86000		72700	21400	34558	36500		4246	11	95741	287343					27661	17195	505			2	650								10237
大关县	2016	530624	103.891146	27.747978	云南省	1721	9	1	8	84300	60400	28	8300	131200		15403	26115	276100	63800	106300		106000	21678	37460	39840		6272	10	93888	392451					29158	18093	766			2	650								9151
大关县	2017	530624	103.891146	27.747978	云南省	1721	9	1	8	85000	60800	28	8300	131800		17166	27698	293700	66000	106100		121600	22225	38918	48082		6912	9	75737	458463					20740	18247	925			2	640								9110
大关县	2018	530624	103.891146	27.747978	云南省	1721	9	1	8	85700	61100	27.6	9100	133100		12802	31090	300300	70100	94000		136200	23860	40361	54440		7617	7	56136	256165					19138	17874	1011			2	640								7400
大关县	2019	530624	103.891146	27.747978	云南省	1721	9	1	8	86600	61733	27.9	10102	134300		12873	34886	329900	73400	108500		148000	24307	39496	59617		8272	7	78500	309900					18373	17138	1107			2	470								7420
大关县	2020	530624	103.891146	27.747978	云南省	1721	9	1	8	87195	64077	28.1	10915	130137		72690	39256	326860	74482	100153		152200			75548		9016	5							18749	15770	1031			2	470								7415
大关县	2021	530624	103.891146	27.747978	云南省	1721	9	1	8	87815	64157	28.3	8762	125671		13619	45180	380748	90464	75015		215269					10017	4							19004	14988	1032			3	680								7410
大关县	2022	530624	103.891146	27.747978	云南省	1721	9	1	8			20.91						419023	105327	83046		230650						5							18028	13343	1107			3	680								7455
大关县	2023	530624	103.891146	27.747978	云南省	1721		1	8									479797	119406	105944		254447						17877							12514	1131	3			680	0								6873
大姚县	2002	532326	101.336617	25.729513	云南省	4146	14			69748	64596	28	13400	155676	135933			84200	30400	28600		25200			8085		1540	5	22532	4497					27383	15120	472			1	30								9980
大姚县	2003	532326	101.336617	25.729513	云南省	4146	13			71631	64882	28	13400	154548	134056			91600	32200	31500		27900			10448		1610	2	17615	4124					26203	15345	474			23	360								13659
大姚县	2004	532326	101.336617	25.729513	云南省	4146	13			68088	65038	28.1	12500	158319	135868			99300	34800	34000		30500			12806		1666	6	21409.7	5787					25072	15786	482			13	235								17200
大姚县	2005	532326	101.336617	25.729513	云南省	4146	13	9	4	68999	65632	28	13170	157136	132988			108600	37400	38100		33200			13916		1769	5	24361	11853					23852	15815	467			14	280								19849
大姚县	2006	532326	101.336617	25.729513	云南省	4146	14	9	4	68999	65785	28	12787	157361	132938			125300	41500	45200		38500			14731		2022	7	51639	20694					22785	15824	461			14	333								22212
大姚县	2007	532326	101.336617	25.729513	云南省	4146	14	9	4	80264	65917	28	12797	157514	131103			153000	48200	59200		45600			14971		2160	8	76006	31126					22109	15862	501			11	231								24018
大姚县	2008	532326	101.336617	25.729513	云南省	4146	12	9	4	81395	66139	28	12000	157315	130266			183300	50600	81400		51300			15012		2299	9	138865	34611					21375	16125	534			14	226								29621
大姚县	2009	532326	101.336617	25.729513	云南省	4146	12	9	3	92390	67318	28	13500	158406	129362			220300	58400	100500		61500			18679		2594	9	192941	54040					20630	16140	574			12	243								31176
大姚县	2010	532326	101.336617	25.729513	云南省	4146	12			83695	67442	28.2	15727	158582	126857			234900	67600	95500		71900			25336		2908	14	169293	61520					19743	15871	668			13	301								32039
大姚县	2011	532326	101.336617	25.729513	云南省	4146	12	9	3	85139	67409	28	12948	158145	126413			240900	78900	80400		81600			26260		3267	14	139085	73895					19263	15695	563			13	292								29529
大姚县	2012	532326	101.336617	25.729513	云南省	4146	12	9	3	86236	67831	28	16300	159092	125074			288900	88500	105500		95000			30476	15364	3491	17	193057	122219					18438	14988	681			13	392								24618
大姚县	2013	532326	101.336617	25.729513	云南省	4146	12	9	3	86884	68121	28.3	13000	158686	123451			346100	107900	126900		111300			35100		4117	14	225714	159805					17701	14875	694			13	674								23296
大姚县	2014	532326	101.336617	25.729513	云南省	4146	12	9	3	95245	68255	28	12500	158818	122556			408700	133400	145600		129700			38300		4957	23	275628	306191					17214	14704	809			13	773								16059
大姚县	2015	532326	101.336617	25.729513	云南省	4146	12	4	8	87800	68300	28	12900	158800		16410	12607	471500	154600	154700		162200	55585	45042	40300		5928	24	323541	415012					16733	14719	1172			13	883								14325
大姚县	2016	532326	101.336617	25.729513	云南省	4146	12	4	8	87900	53900	28	14200	161000		14734	20800	523500	168300	172300		182900	65102	47902	44632		7158	24	415894	529712					16193	14559	1300			14	1240								10793
大姚县	2017	532326	101.336617	25.729513	云南省	4146	12	4	8	88100	53800	28	13900	163200		18772	21809	575900	172600	191300		212000	65692	50445	53373		7960	29	492252	664079					15722	14590	1260			19	1443								10038
大姚县	2018	532326	101.336617	25.729513	云南省	4146	12	4	8	88100	53600	27.92	11300	158100		29004	49592	645600	183500	218700		243400	67926	55593	69577		8836	34	608437	884431					15416	14359	1264			18	1589								9295
大姚县	2019	532326	101.336617	25.729513	云南省	4146	12	4	8	88300	53657	27.97	11223	157964		29367	51298	727600	191900	260600		275100	70029	58379	83118		9667	34	582000	1154000					15140	13974	1269			18	1519								7284
大姚县	2020	532326	101.336617	25.729513	云南省	4146	12	4	8	88463	53584	28.02	10435	159147		29154	52746	807661	203316	312831		291600			97204		10605	33							15010	13125	1356			20	1729								7300
大姚县	2021	532326	101.336617	25.729513	云南省	4031	12	4	8	88778	53432	28.12	9671	159318		29283	53057	975667	253336	365504		356827					11603	33							14681	12767	1500			16	1085								6261
大姚县	2022	532326	101.336617	25.729513	云南省	4031	12	4	8			22.9						1094738	298914	401015		394809						34							14550	12276	1481			17	1355								5315
大姚县	2023	532326	101.336617	25.729513	云南省	4031		4	8									1300518	357426	501805		441287						14307							12188	1473	17			1568	0								5210
大理市	2002	532901	100.241369	25.593067	云南省	1468	11			138332	76508	50	73200	183081	99337			569700	69600	301900		198200			10303		2905	37	308153	73879	121	37	2108	1504	49344	27931	3020			3	80								99454
大理市	2003	532901	100.241369	25.593067	云南省	1468	10			146975	76665	51	70000	185314	103970			618200	71700	318100		228400			11266		3011	42	337247	83601	121	37	2118	1564	40931	28860	3020			3	80								99853
大理市	2004	532901	100.241369	25.593067	云南省	1468	9			150402	79054	51.9	62200	183283	99776			675000	73100	350600		251300			12815		3161	42	389629	82429	110	32	2042	1548	45535	24220	3037			3	90								139974
大理市	2005	532901	100.241369	25.593067	云南省	1468	9		11	153374	79062	53	64927	187175	103053			734100	75100	382900		276100			14061		3291	46	391548	98626	110	32	2027	1564	43442	31087	2863			3	122								160959
大理市	2006	532901	100.241369	25.593067	云南省	1468	12	1	11	170161	92401	59	86404	217249	125304			798300	82000	354900		361300			14331		3256	58	522494	164269	132	37	2043	1788	44803	35845	3221	3147		3	122								135678
大理市	2007	532901	100.241369	25.593067	云南省	1815	11	0	11	173016	95018	60	86194	219420	125383			955300	92800	427400		435100			15675		3457	56	660642	216603	135	36	2063	1953	46603	36886	3146	2617		3	122								140066
大理市	2008	532901	100.241369	25.593067	云南省	1815	11	0	11	176907	93838	60	77200	219400	122600			1103500	101600	505800		496200			18008		3675	59	784831	293904	135	36	2103	2126	46492	37974	3250	2696		3	122								140000
大理市	2009	532901	100.241369	25.593067	云南省	1815	11	1	10	180872	94539	61	87000	222983	120490			1266100	117900	601100		547200			19644		4010	59	945999	513516	135	38	2174	2241	47087	38517	3258	2884		5	121								212287
大理市	2010	532901	100.241369	25.593067	云南省	1815	11			186120	101954	61.4	111463	231036	122566			1455000	124800	695700		634500			22859		4416	65	1121364	405064	135	38	2198	2294	47770	38810	3289	3435		6	214								143285
大理市	2011	532901	100.241369	25.593067	云南省	1815	11	1	10	187549	103220	62	96900	234730	122817			1596400	126200	767300		702900			24977		4875	69	1322600	568768	135	38	2233	2326	48100	38644	3815	3462		5	126								142565
大理市	2012	532901	100.241369	25.593067	云南省	1815	11	1	10	191480	105819	61	112400	237455	120372			1796800	133500	890500		772800			29522	15801	5407	67	1567654	598195	134	38	2227	2379	47605	38578	3958	3477		6	180								162010
大理市	2013	532901	100.241369	25.593067	云南省	1815	10	1	10	194114	107992	61	93600	234419	118288			2163200	150900	1105100		907200			35600		6430	49	1903487	1250584	134	38	2143	2502	47142	38759	4849	3460	1461	6	132	117928	26107			2433	391	3	164117
大理市	2014	532901	100.241369	25.593067	云南省	1815	11	1	10	205661	72944	61	91900	149425	79742			2551700	194600	1283000		1074100			39800		7709	58	2364774	1659139	134	38	2143	2502	47142	38759	5941	3472	1465	6	439	118388	29081	2516	2404	2527	392	3	154066
大理市	2015	532901	100.241369	25.593067	云南省	1815	11	1	10	195500	82500	61	99800	164000		49832	75859	2873300	196000	1440600		1236600	74537	108143	44200		9058	64	2283980	2163895	133	38	2160	2619	44370	39390	6251	4032	1715	6	316	127296	31855	2519	2410	2531	478	3	155439
大理市	2016	532901	100.241369	25.593067	云南省	1815	11	1	10	196200	90100	62	98800	186100		98140	104485	3166500	211900	1525600		1429000	80512	118535	48300		11095	69	3163817	2675741	133	37	2212	2600	43537	40010	6553	4983	1689	6	417	121182	34491	4975	2127	2136	534	3	138646
大理市	2017	532901	100.241369	25.593067	云南省	1815	11	1	10	197000	93500	62	96000	187200		107403	102349	3339800	225600	1561600		1552600	86291	124728	53777		12150	71	3307725	2827737					43263	40398	6790			7	497								117040
大理市	2018	532901	100.241369	25.593067	云南省	1815	11	1	10	198100	97500	67.03	95000	186000		107985	115023	3520700	239600	1580000		1701100	90999	134418	63213		13329	73	3354326	2973013					43156	39143	7074			7	497								105336
大理市	2019	532901	100.241369	25.593067	云南省	1815	11	1	10	199000	98367	67.34	94605	184873		107423	107820	3796800	247500	1706300		1843000	112503	65880	71395		14609	75	3707200	3151600					42661	38446	7696			7	674								93640
大理市	2020	532901	100.241369	25.593067	云南省	1815	11	1	10	200674	97655	67.91	97502	186271		100236	116693	3950813	197928	1806310		1946600			81615		15953	76							44045	37419	8205			8	836								64011
大理市	2021	532901	100.241369	25.593067	云南省	1815	11	1	10	203688	96909	68.93	84434	186604		101736	118693	4679413	231477	1558598		2889338					17628	68							45687	36629	8211			7	946								59805
大理市	2022	532901	100.241369	25.593067	云南省	1815	10	1	9			77.11						4728457	257701	1424326		3046430						68							46799	36485	8808			7	958								67589
大理市	2023	532901	100.241369	25.593067	云南省	1815		1	9									5174384	283608	1623773		3267003						47241							36445	9571	6			851	0								70075
姚安县	2002	532325	101.241728	25.504173	云南省	1803	12			50780	47468	20	7500	112340	94411			63000	28700	13900		20400			8090		1509	6	2200	5321					19324	10778	400			1	30								6502
姚安县	2003	532325	101.241728	25.504173	云南省	1803	11			51239	47844	20	7700	111965	93161			69100	29500	17000		22700			9187		1589	6	2109	6337					18840	11537	447			13	389								9911
姚安县	2004	532325	101.241728	25.504173	云南省	1803	11			51417	48002	20.2	6800	111506	90518			75400	30800	19400		25200			10293		1675	3	1457.3	6188					19025	11757	408			13	389								13053
姚安县	2005	532325	101.241728	25.504173	云南省	1803	11	5	7	51487	45572	20	6490	105114	85198			82900	32700	22700		27500			11159		1793	5	2613	11181					18911	11512	411			13	284								13515
姚安县	2006	532325	101.241728	25.504173	云南省	1803	12	5	7	52170	48716	21	6375	115480	90664			93700	35600	26600		31500			12282		1970	5	3001	12078					18725	11323	398			13	284								15075
姚安县	2007	532325	101.241728	25.504173	云南省	1803	12	5	7	48201	48622	21	6616	117074	90678			104500	40900	27800		35800			13437		2125	5	4011	19137					18522	11111	377			12	254								17024
姚安县	2008	532325	101.241728	25.504173	云南省	1803	9	5	7	48928	48697	21	6500	116975	88932			118700	44900	32400		41400			14644		2305	6	6246	21142					18047	11304	384			12	184								22056
姚安县	2009	532325	101.241728	25.504173	云南省	1803	9	4	5	53262	48774	21	7500	119963	89613			136000	49700	37200		49100			18030		2606	4	10236	37755					17516	11524	424			9	206								21546
姚安县	2010	532325	101.241728	25.504173	云南省	1803	9			54364	48741	20.7	7415	119765	88559			159300	58900	45300		55100			21354		2959	6	11380	42235					16472	11696	509			10	188								20530
姚安县	2011	532325	101.241728	25.504173	云南省	1803	9	4	5	55598	49236	21	7906	119355	87125			173300	65300	47900		60100			25260		3344	9	16441	58734					15512	11606	520			10	173								18803
姚安县	2012	532325	101.241728	25.504173	云南省	1803	9	4	5	58183	50590	21	10000	120120	85364			204700	75200	61100		68500			27786	15146	3722	9	22398	65370					14594	11205	605			10	300								15902
姚安县	2013	532325	101.241728	25.504173	云南省	1803	9	4	5	59989	50857	20.8	7500	118975	79141			245100	87500	77500		80000			33000		4376	4	22347	119113					13600	10740	642			10	343								13821
姚安县	2014	532325	101.241728	25.504173	云南省	1803	9	4	5	65665	51202	21	8100	121207	80915			293700	112000	88000		93700			36400		5221	9	42869	152469					12462	10580	689			10	381								11018
姚安县	2015	532325	101.241728	25.504173	云南省	1803	9	4	5	60300	55000	21	8300	122600		23723	30116	339000	119800	107800		111400	74352	38112	43100		6177	14	75545	244284					11281	10259	750			10	399								9707
姚安县	2016	532325	101.241728	25.504173	云南省	1803	9	4	5	60500	48100	21	8600	117300		21554	27266	329700	126600	59400		143700	77061	41684	45127		7385	16	99289	330402					10362	9899	865			10	438								6577
姚安县	2017	532325	101.241728	25.504173	云南省	1803	9	4	5	60700	48100	21	10000	118400		22196	29083	362400	133000	65800		163600	83532	38279	52680		8175	17	129084	440008					9685	9193	923			10	448								5840
姚安县	2018	532325	101.241728	25.504173	云南省	1803	9	3	6	61000	37100	20.41	8200	92700		23671	30573	409100	141000	78400		189700	87773	40511	69654		9033	19	146739	585407					9211	8342	905			5	194								5600
姚安县	2019	532325	101.241728	25.504173	云南省	1803	9	3	6	61200	37073	20.49	8508	93130		26777	31989	460100	148600	94100		217400	89859	44814	80218		9927	20	174700	756900					8842	7724	1058			7	665								4720
姚安县	2020	532325	101.241728	25.504173	云南省	1803	9	3	6	61363	36990	20.54	8146	93207		27272	32143	511352	157253	113731		240400			92251		10870	20							8808	7234	1083			6	479								5274
姚安县	2021	532325	101.241728	25.504173	云南省	1699	9	3	6	61513	36491	20.59	8597	92083		25868	29910	656830	197865	182469		276496					11924	19							9058	6744	1167			7	414								4807
姚安县	2022	532325	101.241728	25.504173	云南省	1699	9	3	6			16.42						742889	234728	204390		303771						21							9103	6355	1202			8	710								3711
姚安县	2023	532325	101.241728	25.504173	云南省	1700		3	6									878660	272643	267454		338563						9096							6034	1271	9			711	0								4632
威信县	2002	530629	105.049027	27.846901	云南省	1416	11			83185	76745	36	11500	164910	141201			43500	19100	8500		15900			7341		1133	5	4294	4973					59350	15159	352			8	52								8772
威信县	2003	530629	105.049027	27.846901	云南省	1416	10			83636	77235	36	11100	170152	142043			44700	18600	8200		17900			8789		965	6	5448	3943					62755	15799	353			8	54								11126
威信县	2004	530629	105.049027	27.846901	云南省	1416	10			84034	77730	36.5	10200	172147	143322			47800	18700	8700		20400			10572		1019	6	5521.6	3702					63934	18050	357			8	40								11832
威信县	2005	530629	105.049027	27.846901	云南省	1416	10	8	2	86448	78017	37	9318	174551	143551			52200	19700	9500		23000			11926		1082	6	5470	2977					67608	23147	355			8	40								15000
威信县	2006	530629	105.049027	27.846901	云南省	1416	11	8	2	88336	78911	39	9461	176803	142679			69400	22100	15300		32000			14520		1212	7	8359	5809					67653	23884	379			8	128								14420
威信县	2007	530629	105.049027	27.846901	云南省	1416	11	8	2	88610	79148	39	8754	179369	133686			81000	26000	17600		37400			15595		1334	11	8869	13352					68210	24856	407			9	128								15312
威信县	2008	530629	105.049027	27.846901	云南省	1416	10	8	2	100174	79761	40	8900	180162	133868			95600	27300	25200		43100			10021		1489	13	14599	9029					69685	30383	425			1	5								15880
威信县	2009	530629	105.049027	27.846901	云南省	1416	10	8	2	108681	79829	41	8900	180346	123180			116300	32000	34300		50000			19934		1725	19	29645	40939					70347	32910	368			7	52								18776
威信县	2010	530629	105.049027	27.846901	云南省	1416	10			110072	80393	40.7	8389	182906	122393			151000	40200	53100		57700			22667		2123	31	47098	137712					68651	32418	707			7	68								17719
威信县	2011	530629	105.049027	27.846901	云南省	1416	10	8	2	112549	80418	41	8500	182957	124081			170000	39000	58100		72900			26729		2446	32	49500	205212					66150	31505	775			7	86								17720
威信县	2012	530629	105.049027	27.846901	云南省	1400	10	8	2	117115	81445	42	8900	189021	127204			203600	39900	82200		81400			26981	11998	2814	32	77255	207777					60690	30342	832			7	168
威信县	2013	530629	105.049027	27.846901	云南省	1400	9	8	2	117883	81669	42.7	13100	182743	130198			247700	44600	108800		94200			30300		3331	21	90808	269791					48912	28796	600			7	422								18266
威信县	2014	530629	105.049027	27.846901	云南省	1400	10	3	7	121586	83058	42	13900	189637	126437			293800	52400	136100		105300			34600		3973	23	155190	338682					42188	20987	1062			7	494								19828
威信县	2015	530629	105.049027	27.846901	云南省	1400	10	3	7	119600	83900	43	6700	192500		22848	40108	349700	59200	172600		117900	28963	26434	37300		4756	24	245050	206806					38725	28752	953			7	510								14082
威信县	2016	530629	105.049027	27.846901	云南省	1400	10	3	7	120600	85100	43	14500	193100		24024	38225	292400	63700	110400		118300	30760	28602	37388		6432	23	138475	126734					35656	21205	952			7	510								11091
威信县	2017	530629	105.049027	27.846901	云南省	1400	10	3	7	121500	84200	44	13400	190900		32428	41388	298800	66000	98400		134400	30930	29441	50837		7063	13	96732	156316					34672	21037	951			7	201								5100
威信县	2018	530629	105.049027	27.846901	云南省	1400	10	3	7	122500	84700	40.44	13200	192900		31352	42511	327900	69800	103900		154200	31973	31772	57728		7826	24	127278	211126					35169	20144	1377			9	102								4542
威信县	2019	530629	105.049027	27.846901	云南省	1400	10	3	7	123600	88014	40.8	14366	194493		32428	41388	360700	73200	120100		167400	33003	32838	74346		8515	25	164300	262600					34838	19572	1379			9	191								4542
威信县	2020	530629	105.049027	27.846901	云南省	1400	10	3	7	124789	89566	41.2	12491	199565		32691	40101	394838	80876	141985		171900			95916		9321	14							36110	27729	1837			13	241								4260
威信县	2021	530629	105.049027	27.846901	云南省	1400	10	3	7	126000	88800	41.6	13849	197891		32420	41205	636317	98189	167434		370694					10328	11							38249	26376	2307			13	388								5292
威信县	2022	530629	105.049027	27.846901	云南省	1400	10	3	7			35.23						668338	121130	160349		386859						10							39008	25379	2066			3	538								4350
威信县	2023	530629	105.049027	27.846901	云南省	1400		3	7									759136	139090	184298		435748						39113							25134	1913	5			538	0								7772
孟连傣族拉祜族佤族自治县	2002	530827	99.584157	22.329100	云南省	1893	7	5	2	28438	24223	12	6100	51900	50022			22200	9200	5600		7400			8127		797	5	10339	8405					14315	2610	154												7487
孟连傣族拉祜族佤族自治县	2003	530827	99.584157	22.329100	云南省	1983	6	5	2	29224	24669	11	5800	52832	49829			24400	9400	6600		8400			9403		879	4	9803	11098					14532	3846	173												11212
孟连傣族拉祜族佤族自治县	2004	530827	99.584157	22.329100	云南省	1983	6	5	2	29978	25144	11.3	5800	52742	50254			26600	9900	6900		9700			11051		969	4	7430.3	5649					14292	4977	187												15587
孟连傣族拉祜族佤族自治县	2005	530827	99.584157	22.329100	云南省	1983	6	4	3	30183	25682	11	6904	53921	51078			30200	11300	8000		10900			11523		1066	4	7675	6549					14104	6230	205												15200
孟连傣族拉祜族佤族自治县	2006	530827	99.584157	22.329100	云南省	1957	7	4	3	30725	27339	12	7299	55590	53149			43600	15500	12100		16100			12905		1205	4	13399	12799					13168	7495	155												18388
孟连傣族拉祜族佤族自治县	2007	530827	99.584157	22.329100	云南省	1957	7	4	3	31899	28178	12	7324	57995	55466			53100	21100	12400		19600			13689		1265	5	14227	9116					12943	7754	155												17700
孟连傣族拉祜族佤族自治县	2008	530827	99.584157	22.329100	云南省	1957	6	4	3	32897	27601	12	6300	58351	55005			61800	23300	15900		22600			15130		1369	4	18151	11128					12829	7480	170												20792
孟连傣族拉祜族佤族自治县	2009	530827	99.584157	22.329100	云南省	1957	6	3	3	34351	28115	12	6700	64137	60954			72700	29200	16800		26700			21748		1588	5	16997	15272					12700	6941	172												21703
孟连傣族拉祜族佤族自治县	2010	530827	99.584157	22.329100	云南省	1957	6	5	2	35407	28832	12.5	7678	63367	60295			80300	31700	17900		30600			22585		1980	5	17324	11173					12356	6543	172												25758
孟连傣族拉祜族佤族自治县	2011	530827	99.584157	22.329100	云南省	1957	6	3	3	35905	29219	13	9211	64688	61607			89200	35000	19200		35000			23791		2585	5	19027	11878					12143	6639	173												25124
孟连傣族拉祜族佤族自治县	2012	530827	99.584157	22.329100	云南省	1957	6	3	3	36477	30700	13	9000	68476	65697			106200	40000	23600		42600			24004	9782	2675	5	24888	17949					12078	6653	228												22840
孟连傣族拉祜族佤族自治县	2013	530827	99.584157	22.329100	云南省	1957	5	3	3	36738	29698	12.7	8900	69404	66731			129900	54800	27200		48000			21600		3356	2	27069	30576					11571	6576	237			1	80								22492
孟连傣族拉祜族佤族自治县	2014	530827	99.584157	22.329100	云南省	1957	6	3	3	38752	30646	13	8200	70327	67087			161100	72700	31600		56800			29400		3955	3	31007	43185					11255	6265	239			1	80								22752
孟连傣族拉祜族佤族自治县	2015	530827	99.584157	22.329100	云南省	1957	6	2	4	37100	30800	13	3300	70000		3512	5186	193000	80500	39200		73300	41233	11945	35100		4726	4	33231	76864					11232	5998	283			1	88								20375
孟连傣族拉祜族佤族自治县	2016	530827	99.584157	22.329100	云南省	1893	6	2	4	37200	30600	13	8300	69000		3365	4946	211700	84300	43300		84100	45851	14238	42348		6790	4	57785	131288					11345	5799	401			2	88								8733
孟连傣族拉祜族佤族自治县	2017	530827	99.584157	22.329100	云南省	1893	6	2	4	37400	31300	13	10800	69700		5464	5330	235400	93900	47600		93900	53093	15315	42459		7482	6	70286	168422					11615	5838	421			2	88								8755
孟连傣族拉祜族佤族自治县	2018	530827	99.584157	22.329100	云南省	1893	6	2	4	37500	31700	14.01	10500	69300		5395	5350	260500	99700	52200		108600	56048	15775	57148		8226	7	90141	220176					11912	5748	432			2	88								8492
孟连傣族拉祜族佤族自治县	2019	530827	99.584157	22.329100	云南省	1893	6	2	4	38100	32180	14.2	9696	72456		4236	5652	287700	107300	59800		120600	61598	15405	76638		9040	6	111100	267700					12569	5057	432			2	88								3917
孟连傣族拉祜族佤族自治县	2020	530827	99.584157	22.329100	云南省	1893	6	2	4	38185	32961	14.25	9050	74735		2069	5786	305464	113526	65237		126800			74990		9928	7							12913	4949	632			2	88								5601
孟连傣族拉祜族佤族自治县	2021	530827	99.584157	22.329100	云南省	1893	6	2	4	38346	32272	14.31	7940	78082		247	6117	458705	143514	61074		254117					11003	8							13192	6342	635			2	88								5992
孟连傣族拉祜族佤族自治县	2022	530827	99.584157	22.329100	云南省	1893	6	2	4			14.5						516768	172649	63508		280611						8							13291	5190	648			1	88								4621
孟连傣族拉祜族佤族自治县	2023	530827	99.584157	22.329100	云南省	1936		2	4									569777	185162	80926		303689						13229							5430	668	1			88	0								6166
宁洱哈尼族彝族自治县	2002	530821	101.045317	23.061750	云南省	3670	11	9	2	46831	35875	20	13700	84629	72137			62400	18400	22500		21600			7738		1280	14	18839	9080					18511	8919	371			11	126								14171
宁洱哈尼族彝族自治县	2003	530821	101.045317	23.061750	云南省	3670	10	9	2	47077	34985	18	13300	86797	72613			66300	19500	22000		24800			9069		1373	15	19677	2793					17805	9156	357			11	126								20320
宁洱哈尼族彝族自治县	2004	530821	101.045317	23.061750	云南省	3670	10	9	2	47533	34969	18.4	12600	86405	72232			72700	20400	22600		29800			10129		1469	17	21786.8	6914					17161	8951	377			11	126								25490
宁洱哈尼族彝族自治县	2005	530821	101.045317	23.061750	云南省	3670	10	9	1	52811	35476	19	11693	85829	71299			79700	24400	25300		30000			11530		1513	18	23162	13076					15847	9015	382			11	126								26857
宁洱哈尼族彝族自治县	2006	530821	101.045317	23.061750	云南省	3882	11	9	2	53576	36022	19	9700	85589	71404			89900	27700	23100		39100					1650	17	30856	23745					15017	9077	338			10	238								27046
宁洱哈尼族彝族自治县	2007	530821	101.045317	23.061750	云南省	3882	9	9	0	50749	36246	19	9764	87968	72522			103600	35000	25100		43400			13854		1803	15	36177	33435					14152	9254	357			10	238								25400
宁洱哈尼族彝族自治县	2008	530821	101.045317	23.061750	云南省	3670	9	9	2	52734	36496	19	9100	87776	72188			125700	43300	31500		50900			20972		1998	18	53558	36722					13921	9789	305			9	238								29865
宁洱哈尼族彝族自治县	2009	530821	101.045317	23.061750	云南省	3670	9	7	2	55046	37426	19	10500	89779	74122			152300	51000	36400		64900			19018		2420	16	55368	25735					13901	9874	349			9	238								32050
宁洱哈尼族彝族自治县	2010	530821	101.045317	23.061750	云南省	3670	9	9	2	56598	37729	19.2	9880	90036	71565			165700	57800	39300		68600			22047		2539	16	55304	40041					13304	10009	357			9	238								41098
宁洱哈尼族彝族自治县	2011	530821	101.045317	23.061750	云南省	3670	9	7	2	56912	38393	19	10323	90856	72403			190300	60000	49800		80500			24626		3140	15	62938	78907					12672	9559	397			9	272								35837
宁洱哈尼族彝族自治县	2012	530821	101.045317	23.061750	云南省	3670	9	7	2	56694	38507	19	46900	90884	72704			224200	60400	77400		86500			28769	15245	3983	15	77709	73435					12232	9134	417			10	272								31050
宁洱哈尼族彝族自治县	2013	530821	101.045317	23.061750	云南省	3670	8	7	2	56547	40110	19.4	10800	90025	71809			259000	62400	96900		99700			27300		4196	12	74692	183012					11756	8525	467			9	322								28067
宁洱哈尼族彝族自治县	2014	530821	101.045317	23.061750	云南省	3670	9	7	2	63183	40592	19	10500	89506	71024			318700	84600	118300		115800			31500		5013	14	111510	247486					11068	7750	690			9	336								26572
宁洱哈尼族彝族自治县	2015	530821	101.045317	23.061750	云南省	3670	9	3	6	57400	41300	20	7700	90200		4497	7136	357100	87400	140000		129700	41772	27675	34700		5928	19	153739	325102					10830	7837	703			9	336								22319
宁洱哈尼族彝族自治县	2016	530821	101.045317	23.061750	云南省	3670	9	3	6	57800	41600	20	8800	90200		2707	6805	393100	97500	151800		143800	44696	32822	43151		7289	19	189844	378715					10591	7467	750			9	336								14200
宁洱哈尼族彝族自治县	2017	530821	101.045317	23.061750	云南省	3670	9	3	6	58100	42200	19	9300	91200		2580	7174	426200	103300	161700		161200	47268	34435	57896		8125	19	180817	454315					10790	7355	800			4	446								14220
宁洱哈尼族彝族自治县	2018	530821	101.045317	23.061750	云南省	3670	9	3	6	58400	42100	19.32	8300	92400		2464	7214	472400	109900	172800		189700	50885	35820	77209		9007	18	199090	554658					11083	7209	827			4	446								16200
宁洱哈尼族彝族自治县	2019	530821	101.045317	23.061750	云南省	3670	9	3	6	58500	42954	19.35	8625	93498		13935	35921	528000	116100	202200		209700	53785	37396	101947		9953	17	172800	678100					11387	7181	878			4	446								15400
宁洱哈尼族彝族自治县	2020	530821	101.045317	23.061750	云南省	3670	9	3	6	58664	43913	19.4	9892	94184		11097	15227	554547	119799	216601		218100			90080		10908	16							11701	7368	989			3	275								21300
宁洱哈尼族彝族自治县	2021	530821	101.045317	23.061750	云南省	3670	9	3	6	58875	44254	19.47	9308	94212		20341	45127	612801	147098	168438		297265					12044	19							11868	7648	1191			2	200								22600
宁洱哈尼族彝族自治县	2022	530821	101.045317	23.061750	云南省	3666	9	3	6			16.3						672363	174084	177900		320379						22							11944	7990	1034			14	798								23644
宁洱哈尼族彝族自治县	2023	530821	101.045317	23.061750	云南省	3666		3	6									732771	190373	193059		349339						11527							8421	938	14			798	0								7951
宁蒗彝族自治县	2002	530724	100.852001	27.282071	云南省	5963	16	15	1	55154	48565	23	10600	108106	100238			34400	16300	8100		10000			7296		806	5	2457	4858					33777	7209	365												7992
宁蒗彝族自治县	2003	530724	100.852001	27.282071	云南省	5963	15	15	1	57198	49074	23	10500	115215	106714			36600	16700	8500		11400			8713		760	4	2088	4551					33427	6493	365												9747
宁蒗彝族自治县	2004	530724	100.852001	27.282071	云南省	5963	15	15	1	57138	49034	23.1	9200	114322	104458			38900	15600	9700		13600			11043		703	6	6434.4	8844					32294	10094	395			1	70								11306
宁蒗彝族自治县	2005	530724	100.852001	27.282071	云南省	5963	15	14	1	58301	50087	24	9323	115632	105439			42700	16800	11600		14300			11212		738	6	10672	6250					30580	11625	395			6	70								13951
宁蒗彝族自治县	2006	530724	100.852001	27.282071	云南省	6206	16	14	1	58473	51354	24	8973	120399	109182			57300	20000	13900		23500			12489		796	6	14606	8755					29889	12913	390			6	76								16239
宁蒗彝族自治县	2007	530724	100.852001	27.282071	云南省	6206	16	14	1	62353	52353	24	8579	120144	109029			67800	23900	17400		26500			13076		895	7	12988	25114					30433	13995	390			7	146								17677
宁蒗彝族自治县	2008	530724	100.852001	27.282071	云南省	6206	15	14	1	65121	53069	25	8400	121249	107744			76300	25200	20300		30800			11854		1001	10	14755	30414					30780	14821	375			7	146								19608
宁蒗彝族自治县	2009	530724	100.852001	27.282071	云南省	6206	15	14	1	70405	53969	26	9200	127108	111573			93500	29500	24700		39200			19599		1261	8	17979	42451					31245	15802	369			7	146								24092
宁蒗彝族自治县	2010	530724	100.852001	27.282071	云南省	6206	15	15	1	73624	56275	26.4	8891	131901	112943			111500	34200	30900		46400			22366		1614	11	30351	48902					31712	16594	406			7	149								16195
宁蒗彝族自治县	2011	530724	100.852001	27.282071	云南省	6206	15	14	1	75272	58006	27	9311	130896	109788			125100	37100	31900		56100			26524		1938	12	28792	66480					31479	16956	476			8	300								15787
宁蒗彝族自治县	2012	530724	100.852001	27.282071	云南省	6206	15	14	1	82730	59199	27	11900	129181	104542			150000	42000	42600		65400			29418	9592	2387	13	43770	105562					30914	17775	524			8	320								13779
宁蒗彝族自治县	2013	530724	100.852001	27.282071	云南省	6206	14	14	1	81613	61111	27.2	10400	123217	96511			192200	50600	63400		78300			30800		2962	12	59744	215548					30089	17893	598			8	320								12406
宁蒗彝族自治县	2014	530724	100.852001	27.282071	云南省	6206	15	14	1	83365	62803	27	11000	132089	100238			224500	60700	71800		91900			33900		3526	12	76341	331357					28580	16727	653			8	300								11311
宁蒗彝族自治县	2015	530724	100.852001	27.282071	云南省	6206	15	14	1	82600	64200	27	98500	123400				289800	67200	120500		102100	23841	36826	37000		4175	9	53159	433438					27389	17342	746			8	197								10189
宁蒗彝族自治县	2016	530724	100.852001	27.282071	云南省	6206	15	14	1	83200	67900	28	9400	133200		1629	10679	301600	72000	121700		107900	29596	38450	46339		4886	8	144292	371786					25491	17910	745			9	470								5698
宁蒗彝族自治县	2017	530724	100.852001	27.282071	云南省	6206	15	14	1	83500	69300	27	8700	136300		668	10367	308100	75300	118000		114800	31267	38688	60762		5498	10	137308	321341					23681	18295	726			9	450								4144
宁蒗彝族自治县	2018	530724	100.852001	27.282071	云南省	6062	15	14	1	83800	70000	26.78	8600	138300		500	10246	332900	80000	122000		130900	33205	41086	76649		6151	8	87090	402088					22988	18606	726			11	363								4020
宁蒗彝族自治县	2019	530724	100.852001	27.282071	云南省	6025	15	14	1	84000	72268	26.85	8620	132636		510	10309	362900	82900	136200		143800	34689	41983	82861		6723	10	92000	483100					22308	18616	782			3	38								3227
宁蒗彝族自治县	2020	530724	100.852001	27.282071	云南省	6025	15	14	1	84510	75369	27.01	8261	129815		132	9922	350170	86609	101964		161600			111715		7402	15							22263	18509	807			4	178								1652
宁蒗彝族自治县	2021	530724	100.852001	27.282071	云南省	6026	15	11	4	84993	70258	27.16	8569	136402		252	10186	582055	102704	170378		308973					8224	15							23295	18620	1173			5	178								1956
宁蒗彝族自治县	2022	530724	100.852001	27.282071	云南省	6026	15	11	4			24.45						673033	122039	200450		350544						7							24530	18528	1173			3	310								2197
宁蒗彝族自治县	2023	530724	100.852001	27.282071	云南省	6026		11	3									734896	129267	213984		391645						25567							17861	1040	3			240	0								2435
安宁市	2002	530181	102.478494	24.919493	云南省	1321	10			81333	35663	25	61500	79218	55927			360800	30300	224200		106400			11663		2716	41	581731	42241	86	18	1111	837	17324	9854	1550			5	170								54045
安宁市	2003	530181	102.478494	24.919493	云南省	1321	9			83259	33577	26	56500	78258	57017			394200	31200	246800		116200			13285		2806	38	576382	39453	92	17	1256	844	18802	10667	1934			6	154								50033
安宁市	2004	530181	102.478494	24.919493	云南省	1321	9			85873	34739	26.5	52900	79199	57429			426800	32700	269300		124700			14848		2928	36	645389	43451	90	18	1272	876	20068	11293	2556			6	168								63462
安宁市	2005	530181	102.478494	24.919493	云南省	1321	9	3	7	88031	35610	27	51877	79232	57266			502000	35200	333100		133600			16079		3086	45	888730	64498	79	15	1286	855	21455	11186	2275			6	168								78724
安宁市	2006	530181	102.478494	24.919493	云南省	1313	10	3	7	89842	36381	27	42336	80004	57108			679600	41300	489400		148900			18180		3487	84	1513137	145311	86	13	1313	884	23246	11309	2062	1320		6	106								84552
安宁市	2007	530181	102.478494	24.919493	云南省	1321	10	3	7	92693	36787	27	40293	80256	54821			750300	49100	457200		243900			24525		3759	71	1953147	426705	78	13	1298	828	24434	11788	2250	1357		6	170								88065
安宁市	2008	530181	102.478494	24.919493	云南省	1321	8	3	7	101669	37585	27	55400	81157	53295			841800	53600	509300		279000			25067		4058	76	2162741	423364	71	13	1297	824	26054	12812	1808	1242		6	170								78420
安宁市	2009	530181	102.478494	24.919493	云南省	1302	8	0	8	105064	38273	27	61500	81194	51607			991800	62500	628100		301200			25141		4669	77	2849654	333530	71	13	1346	873	28122	13473	2299	1458		6	170								60670
安宁市	2010	530181	102.478494	24.919493	云南省	1302	7			105597	39446	26.6	60535	81352	48842			1140100	68600	699800		371700			30425		5563	87	3788497	239138	69	13	1461	948	28887	14557	1913	1412		6	286								52758
安宁市	2011	530181	102.478494	24.919493	云南省	1302	7	0	7	106866	40068	27	65319	81610	46485			1211800	71400	715300		425100			31315		6170	90	3612639	398053	63	13	1498	973	28658	15329	2327	1663		4	460								64389
安宁市	2012	530181	102.478494	24.919493	云南省	1303	7	0	7	109044	42045	27	66700	81811	42952			1342500	76400	764600		501500			36018	20463	6913	103	4431006	602643	51	12	1574	1144	27483	15816	2263	1532		6	640								59103
安宁市	2013	530181	102.478494	24.919493	云南省	1301				113646	43241	26.5	72000	81598	39940			1677700	88500	992500		596700			40300		8104	87	5232265	1074378	32	9	1492	836	28058	12451	2824	1968	757	4	460	489048	15309			29564	145	8	38126
安宁市	2014	530181	102.478494	24.919493	云南省	1302				108551	42155	27	81100	80643	37394			2131000	104900	1275000		751100			42300		9355	109	5391352	1450400	34	14	1430	818	26740	11991	2683	1969	659	4	460	76274	9160	100	100	41158	156	6	48126
安宁市	2015	530181	102.478494	24.919493	云南省	1301				117800	42800	27	79300	80100		79182	86198	2306800	112800	1315800		878200	56800	53360	46400		10974	118	5677538	2104531	24	14	1435	863	25608	11963	3181	2414	723	4	460	637832	14874		12600	41158	165	2	48300
安宁市	2016	530181	102.478494	24.919493	云南省	1301				119600	42500	27	60900	80200		80200	87500	2564500	118400	1265700		1180400	61060	54119	49068		12562	120	5018187	2485719	20	15	1397	1217	24671	16514	3291	2676	830	4	460	674176	16939	11866	10868	30127	175	2	68620
安宁市	2017	530181	102.478494	24.919493	云南省	1301				121200	42800	27	54100	80400		60307	81386	2601500	125600	1196000		1279900	61373	60399	52603		13882	118	4227807	2738917					23940	17046	3465			6	893								68894
安宁市	2018	530181	102.478494	24.919493	云南省	1301				123000	42700	37.23	50500	80100		58127	79611	2728700	133100	1093800		1501800	66294	62124	58949		15215	118	3972957	3591186					23307	17064	3829			6	856								67103
安宁市	2019	530181	102.478494	24.919493	云南省	1301				124800	42732	37.76	51025	79422		56800	78900	3176100	139700	1370400		1666000	70412	63676	74136		16584	119	6001200	3008200					22885	17955	3935			4	720								35187
安宁市	2020	530181	102.478494	24.919493	云南省	1301				125870	42663	38.1	54963	78534		56558	80438	4302010	148212	2399620		1754200			78151		17994	105							23168	18002	3880			4	720								35283
安宁市	2021	530181	102.478494	24.919493	云南省	1301				128513	41749	38.9	46060	76560		59722	89478	5751400	181097	3625318		1944985					19757	104							23755	18123	4404			5	1200								25897
安宁市	2022	530181	102.478494	24.919493	云南省	1301						48.38						5723616	209559	3446114		2067943						97							23632	18889	4406			9	1870								25635
安宁市	2023	530181	102.478494	24.919493	云南省	1302		0	0									6125833	217254	3675954		2232625						23754							20309	4546	12			2176	0								28602
官渡区	2002	530111	102.743812	25.015105	云南省					175000		58	28800					784100	101000	266300		416800			9521		4425		1371900
官渡区	2003	530111	102.743812	25.015105	云南省					182000		58.9	28300					846000	101300	283600		461200			9246		4552		1526200
官渡区	2004	530111	102.743812	25.015105	云南省					188000		60.2	23700					908300	102800	297200		508400			10781		4687		1869600
官渡区	2005	530111	102.743812	25.015105	云南省		9	6	3	198000		61	43800					1003600	105600	332700		565400			10599		4811		2129100
官渡区	2006	530111	102.743812	25.015105	云南省		9	6	3	162000		51.7	29400					1145900	80600	370400		694900			11450		5333		1389900
官渡区	2007	530111	102.743812	25.015105	云南省		9	6	3	220000		66.79	27500					2335600	90800	913600		1331200			11750		4950		1696800
官渡区	2008	530111	102.743812	25.015105	云南省		9	6	3	175000		74.48	166400					2666400	94400	1025300		1546600			19828		5376		2021700
官渡区	2009	530111	102.743812	25.015105	云南省		4	3	1	184000		74.68	164200					3034700	95500	1123500		1815600			22486		5965	170	2455000
官渡区	2010	530111	102.743812	25.015105	云南省					197000		75.6	168000					3628000	97200	1389500		2141200			26513		6836	226	3248000
官渡区	2011	530111	102.743812	25.015105	云南省	2200		1		204000		76.5	111300					4078300	95100	1576300		2406900			30004		7718	235	3408900
官渡区	2012	530111	102.743812	25.015105	云南省	2200				210000		85.43	175200					4696200	79700	1796300		2820100			32072	20646	8921	212	3864200
官渡区	2013	530111	102.743812	25.015105	云南省					220300		86	172600					5492300	78700	2144300		3269400			39800		10598	156	4496000
官渡区	2014	530111	102.743812	25.015105	云南省	1000				221800		86.6	157400					6742300	81200	2538100		4123000			44100		11946	160	4659100
官渡区	2015	530111	102.743812	25.015105	云南省	1000				222500	32000	87	170800	55400				7900600	81100	2867100		4952400			49700		14025	163	5341700	5771800
官渡区	2016	530111	102.743812	25.015105	云南省	900				223700	28003	87.4	182300	47858				8343100	82000	3066700		5194400			58310		14213	152	5696800	5573100
官渡区	2017	530111	102.743812	25.015105	云南省	900				225900	27029	88.2	197500	45743				9044700	83200	3306900		5654600			65957		15677	143	5014500	6066500
官渡区	2018	530111	102.743812	25.015105	云南省	600				227300	26400	88.76	214900	44800				10017200	84600	3601700		6330900			73113		17166	139	5399200	6986300
官渡区	2019	530111	102.743812	25.015105	云南省	600				230200	26178	89.86	233758	44952				11401400	81100	4068300		7252000			85923		18728	132	5809400	8176600
官渡区	2020	530111	102.743812	25.015105	云南省	600				234072	24668	91.39	237169	41860				12232000	80900	4391300		7759800			91351		20376
官渡区	2021	530111	102.743812	25.015105	云南省	600				241756	24506	94.39	247628	41357				13470100	78800	4383900		9007400					22373
官渡区	2022	530111	102.743812	25.015105	云南省							160.26						13834700	89500	4658100		9087100
官渡区	2023	530111	102.743812	25.015105	云南省
宜良县	2002	530125	103.141307	24.919705	云南省	1873	12			112374	97274	40	18500	222282	169900			285400	91000	74400		120000			8956		2764	23	83090	42523					32113	19213	901			18	391								29510
宜良县	2003	530125	103.141307	24.919705	云南省	1873	11			113802	97895	40	17800	223040	170838			305500	95500	80000		130100			9605		2831	25	100991	15144					32506	20623	949			18	391								36252
宜良县	2004	530125	103.141307	24.919705	云南省	1873	11			114962	98375	40.3	17500	223497	171940			325400	99800	87700		137900			10959		2888	28	113117	16701					33620	19135	1038			18	391								43119
宜良县	2005	530125	103.141307	24.919705	云南省	1873	11	4	6	116361	99019	41	17787	225118	173144			367800	115900	103100		148700			11930		2989	32	127770	19908					35381	18126	916			18	391								49382
宜良县	2006	530125	103.141307	24.919705	云南省	1880	12	4	6	117595	100161	41	20054	226309	174140			312400	123500	79300		109600			12405		3150	42	161284	24421					36965	17871	1058			7	216								38778
宜良县	2007	530125	103.141307	24.919705	云南省	1873	12	4	6	119928	100627	41	18069	227805	173395			461700	147700	138500		175500			14021		3308	35	198030	37500					37851	18206	1144			7	216								35211
宜良县	2008	530125	103.141307	24.919705	云南省	1873	9	4	6	125873	101253	41	19500	228854	171769			510200	161700	142000		206500			10251		3539	38	215940	103274					38095	19654	1214			7	216								31500
宜良县	2009	530125	103.141307	24.919705	云南省	1914	9	4	5	128977	101839	42	24200	228816	167656			588400	182600	164300		241400			18199		3999	37	267161	188922					38087	21470	1179			7	216								32800
宜良县	2010	530125	103.141307	24.919705	云南省	1914	9			130300	102110	41.8	28600	229823	167467			705300	214100	194000		297200			19510		4600	40	353432	140403					38229	22407	1152			7	216								26980
宜良县	2011	530125	103.141307	24.919705	云南省	1914	8	2	6	133021	103346	42	27545	232145	168299			824500	244500	240600		339400			22905		5241	45	385881	216018					32752	23424	1259			7	216								28000
宜良县	2012	530125	103.141307	24.919705	云南省	1914	8	2	6	138561	107036	42	20600	233065	166060			942000	272100	270600		399200			25867	18406	5890	46	468672	331638					35153	23971	1479			7	216								27378
宜良县	2013	530125	103.141307	24.919705	云南省	1914	7	2	4	159666	108284	45.2	24900	236351	158394			1072500	303700	298500		470200			28800		7087	33	695612	449827					34212	28457	1528			5	236								26739
宜良县	2014	530125	103.141307	24.919705	云南省	1913	6	2	4	149976	108400	45	33400	235740	157010			1321600	371000	371700		578900			34900		8537	44	843413	590294					32725	22361	1718			5	544								27468
宜良县	2015	530125	103.141307	24.919705	云南省	1914	6	2	4	162100	108200	46	44600	233800		60878	64097	1551800	389600	455700		706500	222657	128195	45100		10090	63	1093446	908957					31358	22321	1714			5	341								30723
宜良县	2016	530125	103.141307	24.919705	云南省	1914	6	2	4	163200	108900	43	46000	236800		60784	65472	1400100	415100	409200		575800	244415	129302	45005		10346	66	1152170	1021845					30043	22731	1914			5	385								21200
宜良县	2017	530125	103.141307	24.919705	云南省	1914	6	2	4	164000	109300	43	48400	236900		62198	67683	1505400	429900	436000		639500	253799	133181	48558		11453	89	1274349	1056864					29294	21910	1804			4	345								12050
宜良县	2018	530125	103.141307	24.919705	云南省	1914	6	2	4	165100	110400	43.69	41200	237900		61811	68199	1644700	465100	463200		716400	273107	142013	54774		12598	85	1169605	1175109					29662	22498	2066			4	477								17838
宜良县	2019	530125	103.141307	24.919705	云南省	1914	6	2	4	166200	110708	43.98	45986	239371		63554	69726	1846700	491300	534900		820500	292731	145154	59311		13770	85	1299700	1674600					28439	22252	2138			3	355								18300
宜良县	2020	530125	103.141307	24.919705	云南省	1914	6	2	4	167375	111056	44.29	39452	238540		63776	69970	1853604	479561	493684		880300			63290		14997	84							23153	19129	2056			3	392								18200
宜良县	2021	530125	103.141307	24.919705	云南省	1914	6	2	4	168849	111161	44.68	34042	233505		66665	72457	2043530	594536	461647		987347					16437	86							29531	20379	3610			5	653								11200
宜良县	2022	530125	103.141307	24.919705	云南省	1914	6	2	4			38.49						2112550	703382	396615		1012553						70							24728	18355	3600			6	395								11680
宜良县	2023	530125	103.141307	24.919705	云南省	1914		2	4									2265034	761730	427985		1075319						20332							18406	3435	7			415	0								12547
宣威市	2002	530381	104.104497	26.219759	云南省	6061	24			342209	302477	130	53000	673489	551142			294900	103700	99000		92200			7953		1415	25	129294	112831	478	63	4862	3864	150781	76613	1699			5	45								21645
宣威市	2003	530381	104.104497	26.219759	云南省	6061	23			346270	305229	131	50400	679311	550122			316400	107300	106800		102300			9102		1439	23	162284	79926	347	62	5602	4062	151949	77672	2086			7	77								43879
宣威市	2004	530381	104.104497	26.219759	云南省	6061	23			351883	306288	131.5	48900	690669	554019			343300	110400	121000		111900			10193		1527	22	202887	77238	347	62	6488	4340	151631	80863	2088			8	77								47469
宣威市	2005	530381	104.104497	26.219759	云南省	6061	23	8	15	355410	310217	132	44876	697453	553459			379400	110900	140600		127900			11209		1609	26	269607	160857	350	62	6492	4356	149811	85963	2088			9	62								52897
宣威市	2006	530381	104.104497	26.219759	云南省	6257	23	7	15	357340	314757	136	41154	702038	555047			470200	131400	185200		153600			13571		1815	27	361881	185086	354	62	6617	4451	148992	92609	2115	1529		9	62								58580
宣威市	2007	530381	104.104497	26.219759	云南省	6061	23	7	15	322376	330222	141	40396	705204	543276			663400	158600	300300		204500			15529		2004	63	442637	300904	354	62	7272	5594	149188	98840	2265	1592		9	62								74197
宣威市	2008	530381	104.104497	26.219759	云南省	6061	22	7	15	406646	346509	142	36900	706311	539870			790200	173100	376000		241100			11751		2170	54	569897	335087	359	58	6816	4827	152157	105566	2532	1745		7	33								79909
宣威市	2009	530381	104.104497	26.219759	云南省	6053	22	8	14	414210	352225	143	54100	739749	508527			949300	205200	454900		289100			19496		2541	58	638950	337815	420	58	6814	4953	150448	107815	3016	1824		7	75								79632
宣威市	2010	530381	104.104497	26.219759	云南省	6053	22			424439	356447	144.2	56600	730806	489150			1145200	260700	539400		345100			23470		3118	88	782507	525181	314	58	6834	5088	149680	112570	3032	2105		7	75								78763
宣威市	2011	530381	104.104497	26.219759	云南省	6053	22	8	14	433949	359680	146	60120	739796	496209			1261800	282100	562900		416800			26182		3404	65	772535	696634	358	55	6819	5120	147735	113068	3245	1837		7	75								110287
宣威市	2012	530381	104.104497	26.219759	云南省	6053	22	8	14	442846	370922	148	60800	755370	509822			1481900	324800	666500		490600			31139	14671	3835	85	785403	762083	358	52	6724	5213	143921	114364	3641	1947		6	319								65579
宣威市	2013	530381	104.104497	26.219759	云南省	6053	22	8	14	447217	378385	149.3	60800	760282	532702			1781800	387500	820100		574300			32600		4697	80	1722950	1175603	753	51	7104	6134	142475	111380	3722	2287	1861	9	414	170335	23125			7462	91	5	44521
宣威市	2014	530381	104.104497	26.219759	云南省	6053	22	8	14	482051	388656	151	71600	789728	548849			2059600	441700	961600		656400			35900		5553	85	1257844	1459979	685	49	6609	5345	138793	108667	4852	2521	2111	9	414	349579	23131	100	100	9243	97	5	41368
宣威市	2015	530381	104.104497	26.219759	云南省	6053	22	8	14	453000	391800	152	73700	757200		105639	126545	2376300	480500	1142800		753100	185591	292169	39800		6608	96	1421152	1826433	637	49	6672	5391	134373	101838	5226	2671	1208	9	414	390739	23459	100	100	11008	1009	5	52200
宣威市	2016	530381	104.104497	26.219759	云南省	6053	20	8	12	455500	396200	153	63300	762900		105384	129548	2078900	510100	557100		1011700	197166	310680	41294		8267	103	1585600	2017986	570	50	6583	5411	130018	102077	5439	2716	1585	10	434	346848	27424	19834	9877	9905	1016	5	41600
宣威市	2017	530381	104.104497	26.219759	云南省	6053	20	8	12	461600	404600	153	92900	766900		104674	133008	2238400	529700	594400		1114300	203021	324313	44450		9193	103	1233000	2432234					126279	100460	5498			10	434								41000
宣威市	2018	530381	104.104497	26.219759	云南省	6053	20	8	12	467400	411200	136.89	91000	775700		106768	138328	2488800	560500	673100		1255200	213619	344388	48072		10140	114	1468635	3196021					124753	98820	6018			12	1174								33000
宣威市	2019	530381	104.104497	26.219759	云南省	6053	20	7	13	473100	415737	138.56	84670	776187		107836	141095	2728000	593600	769800		1364600	217424	366568	54551		11093	117	1781300	3987500					121253	98659	6533			12	1433								11230
宣威市	2020	530381	104.104497	26.219759	云南省	6053	20	7	13	469341	432510	137.47	73503	774663		146829	122884	2807645	611933	753741		1442000			62293		12091	115							117188	101040	7310			12	1666								22600
宣威市	2021	530381	104.104497	26.219759	云南省	6053	20	7	13	471696	433560	138.16	49512	779218		154905	130257	3602245	730639	1102898		1768708					13397	112							114026	105000	7115			12	1726								23100
宣威市	2022	530381	104.104497	26.219759	云南省	6053	20	7	13			118.98						4061245	971302	1168744		1921199						107							111192	106469	7322			13	1847								24300
宣威市	2023	530381	104.104497	26.219759	云南省	6053		7	13									4518598	851819	1572818		2093961						106474							106338	7742	12			1900	0								24900
宾川县	2002	532924	100.575412	25.827182	云南省	2627	12			83622	71845	32	11700	175698	152757			147400	90900	22500		34100			8337		1675	3	4878	9414					40286	14457	622			5	157								15925
宾川县	2003	532924	100.575412	25.827182	云南省	2627	11			84706	72306	33	10300	177746	154174			158000	95300	23600		39100			9816		1820	2	3769	9128					39860	18368	716			7	174								34152
宾川县	2004	532924	100.575412	25.827182	云南省	2627	10			85684	72868	32.6	9500	183365	156397			169100	98600	25800		44600			13181		1896	2	3638.8	9763					39936	19529	749			9	187								39213
宾川县	2005	532924	100.575412	25.827182	云南省	2627	10	2	8	88214	74948	33	10620	183857	156342			182900	102700	30600		49500			12609		2005	2	3355	16771					30962	20430	657			9	187								50870
宾川县	2006	532924	100.575412	25.827182	云南省	2627	11	3	8	102340	75166	33	9423	185870	154810			205300	110800	36400		58100			14209		2159	2	3362	24523					29000	19546	647			7	67								56646
宾川县	2007	532924	100.575412	25.827182	云南省	2627	10	2	8	102399	75771	33	9513	185322	154463			231300	125000	38300		67900			14668		2307	2	4677	29754					27068	18682	660			7	67								67546
宾川县	2008	532924	100.575412	25.827182	云南省	2627	10	2	8	102978	78864	33	9100	186348	155270			263700	138300	47100		78400			14787		2504	4	8583	25128					26293	21395	843			7	67								67560
宾川县	2009	532924	100.575412	25.827182	云南省	2627	10	2	8	102980	76577	34	10700	188604	155333			307700	158200	57200		92200			19713		2795	4	10672	68574					26135	20597	854			7	67								35489
宾川县	2010	532924	100.575412	25.827182	云南省	2627	10			92112	76736	33.6	12025	189607	153967			356600	174600	76100		105900			22797		3038	7	33793	150298					26177	19226	831			4	47								39025
宾川县	2011	532924	100.575412	25.827182	云南省	2627	10	2	8	96157	79482	35	11081	192701	155623			407100	192500	89800		124800			25994		3501	11	48833	165327					27173	18210	1006			2	25								34575
宾川县	2012	532924	100.575412	25.827182	云南省	2627	10	2	8	98525	82722	35	12300	197299	157760			468500	213400	113100		142000			29404		3915	14	82055	224424					27298	17391	1012			2	25								31457
宾川县	2013	532924	100.575412	25.827182	云南省	2627	9	2	8	99811	85128	35.5	10400	197706	157637			572400	252900	148500		171000			35000		4918	13	116875	296549					27665	16769	1047			2	25								26796
宾川县	2014	532924	100.575412	25.827182	云南省	2627	10	2	8	105796	81800	36	11400	188624	150302			698300	310000	185000		203300			40400		5942	15	175473	392466					27106	15960	1150			2	43								22708
宾川县	2015	532924	100.575412	25.827182	云南省	2627	10	2	8	100700	79200	36	10300	182800		11124	31241	800800	341900	221100		237800	267652	58502	48300		7100	18	248846	516973					26345	15882	1417			2	53								17292
宾川县	2016	532924	100.575412	25.827182	云南省	2627	10	2	8	101200	83500	36	12200	187900		11687	29706	791100	366100	140500		284500	290541	60282	44288		10559	21	262901	350822					25690	16583	1403			3	155								14410
宾川县	2017	532924	100.575412	25.827182	云南省	2627	10	2	8	101600	83200	36	12500	187100		13458	27393	870200	389500	164500		316200	309540	62892	59216		11615	23	272858	360327					24882	17218	1357			3	157								13789
宾川县	2018	532924	100.575412	25.827182	云南省	2627	10	2	8	102100	80700	35.9	12900	182400		13920	31136	948300	413300	180400		354600	326813	67798	73678		12800	26	307211	559178					24858	17120	1263			3	155								11703
宾川县	2019	532924	100.575412	25.827182	云南省	2627	10	2	8	102700	84524	36.09	13240	185222		14439	32923	1030000	434200	203700		392100	348273	56014	79065		14029	28	379600	700100					24456	17099	1707			4	168								9755
宾川县	2020	532924	100.575412	25.827182	云南省	2627	10	2	8	103082	83167	36.24	13402	187176		15172	34131	1100008	452565	217241		430200			94936		15320	27							24396	17219	2036			4	168								9058
宾川县	2021	532924	100.575412	25.827182	云南省	2627	10	2	8	104959	82660	36.9	13888	183482		15523	36930	1293694	541744	234156		517794					16913	27							24828	17489	2040			5	164								8795
宾川县	2022	532924	100.575412	25.827182	云南省	2627	10	2	8			34.13						1432617	639444	239138		554035						27							25695	17682	2067			6	199								8435
宾川县	2023	532924	100.575412	25.827182	云南省	2627		2	8									1611941	714024	291761		606156						26358							17891	2111	5			300	0								10543
富宁县	2002	532628	105.630999	23.625283	云南省	5352	15			78635	75350	38	9800	212269	188696			74900	36500	17100		21200			8670		1082	6	10440	8607					40661	8645	337			7	80								11970
富宁县	2003	532628	105.630999	23.625283	云南省	5352	14			79552	75959	38	9800	214367	189695			81000	37000	18500		25500			10603		1176	6	8623	5563					39146	12299	339			7	80								14598
富宁县	2004	532628	105.630999	23.625283	云南省	5352	14			80401	76849	38.5	9200	217177	190676			88900	39200	20900		28800			11879			5	9571.4	6965					37899	15974	339			7	80								19761
富宁县	2005	532628	105.630999	23.625283	云南省	5352	14	9	5	82131	78138	39	9180	218245	187203			102000	40900	27700		33400			12611		1142	2	13621	7534					37413	19614	341			7	80								20432
富宁县	2006	532628	105.630999	23.625283	云南省	5459	15	9	5	82775	79079	39	9771	221538	183361			126300	49400	34000		42800			14838		1258	2	13779	12825					37812	21501	286			7	76								25942
富宁县	2007	532628	105.630999	23.625283	云南省	5352	15	9	5	89379	79929	40	9576	224812	180642			170500	58000	53100		59300			15474		1388	2	17884	197007					39059	21426	289			7	45								23553
富宁县	2008	532628	105.630999	23.625283	云南省	5352	13	9	5	85454	80508	40	9500	226297	175803			204000	60300	72700		71000			12010		1509	6	39841	234355					40542	21466	298			6	21								31486
富宁县	2009	532628	105.630999	23.625283	云南省	5352	13	7	6	92574	81500	41	10300	228166	170911			233500	66700	80900		85900			21283		1695	8	51555	197699					42279	20476	414			7	86								34253
富宁县	2010	532628	105.630999	23.625283	云南省	5352	13			98853	82192	42.3	10603	229052	166030			270400	74800	91300		104300			23875		2023	10	72238	158791					44155	20775	414			7	86								38845
富宁县	2011	532628	105.630999	23.625283	云南省	5352	13	7	6	104460	83367	43	10941	232633	165653			305000	84200	99100		121700			25966		2337	13	95518	209379					44991	21563	481			6	146								39349
富宁县	2012	532628	105.630999	23.625283	云南省	5352	13	7	6	107354	85077	44	11700	236100	164995			337100	85500	117900		133700			27245	13599	2739	13	110659	172626					45347	22896	491												34990
富宁县	2013	532628	105.630999	23.625283	云南省	5352	12	7	6	108537	85952	44.5	12400	237344	162046			411100	109100	146600		155400			28800		3793	8	130913	202694					44986	24162	491			6	430								30327
富宁县	2014	532628	105.630999	23.625283	云南省	5352	13	7	6	115834	86908	44	12300	240307	162303			497400	142900	173800		180700			32800		4644	10	198434	286010					44530	25131	549			6	430								26091
富宁县	2015	532628	105.630999	23.625283	云南省	5352	13	7	6	109800	87800	44	13700	242000		21262	79133	593700	177300	207100		209300	87391	57979	37800		5582	12	301505	428921					43611	22887	750			6	403								21951
富宁县	2016	532628	105.630999	23.625283	云南省	5352	13	7	6	110200	88500	45	14700	245000		19313	81216	666000	191300	224000		250700	90389	65344	36870		7182	16	375243	592871					43598	25371	922			10	430								21900
富宁县	2017	532628	105.630999	23.625283	云南省	5352	13	7	6	110700	89500	44	10800	245500		23548	87436	727800	196000	249400		282400	90900	66231	55662		8008	17	372104	700697					41461	27143	1059			11	430								22995
富宁县	2018	532628	105.630999	23.625283	云南省	5352	13	7	6	111100	89600	42.01	11100	247800		23294	83729	777200	209500	252200		315500	94079	69506	77318		8730	18	357817	823113					42503	26883	2288			12	355								8050
富宁县	2019	532628	105.630999	23.625283	云南省	5352	13	7	6	111560	90760	42.18	10929	253071		11477	73037	864200	220000	290500		353700	127752	38191	88314		9586	19	318100	992600					43516	28163	2305			12	441								8100
富宁县	2020	532628	105.630999	23.625283	云南省	5352	13	7	6	112112	91277	42.39	11731	250878		23598	90304	924535	229931	315288		379300			79126		10488	19							41849	29119	1542			12	415								13822
富宁县	2021	532628	105.630999	23.625283	云南省	5352	13	7	6	112372	92319	42.49	12211	255032		24607	94387	1162472	275060	385994		501418					11642	20							42039	30421	1574			13	468								25922
富宁县	2022	532628	105.630999	23.625283	云南省	5352	13	7	6			39.68						1274790	312364	412485		549941						21							42282	31016	1735			15	544								6057
富宁县	2023	532628	105.630999	23.625283	云南省	5352		7	6									1404727	316785	490388		597554						41627							31972	1813	14			528	0								6100
富民县	2002	530124	102.497684	25.222045	云南省	993	9			41264	33275	14	7700	76364	56079			53000	17500	15400		20000			8572		2316	9	11647	2764					11059	5071	306			9	108								9695
富民县	2003	530124	102.497684	25.222045	云南省	993	8			44624	33204	14	7600	75087	55136			55800	18800	16100		21000			9537		2392	11	12160	3745					11623	4791	327			9	110								11132
富民县	2004	530124	102.497684	25.222045	云南省	993	8			44773	33563	13.7	7700	76466	56206			59400	19700	17400		22300			10246		2491	15	18031.3	5531					11726	5323	364			9	112								12452
富民县	2005	530124	102.497684	25.222045	云南省	993	8	6	2	42329	33767	14	9004	77675	56184			67100	21000	21700		24400			10559		2620	15	33666	7339					11960	5710	373			9	118								12000
富民县	2006	530124	102.497684	25.222045	云南省	1030	9	6	2	44336	34157	14	9292	77825	55745			80500	26200	24100		30200			11687		2814	18	54014	5153					12260	5948	409			9	107								12826
富民县	2007	530124	102.497684	25.222045	云南省	993	9	6	2	45215	34302	14	10060	79040	57683			120500	31900	51700		36800			13362		3091	18	77624	30969					12042	6520	286			9	115								13670
富民县	2008	530124	102.497684	25.222045	云南省	993	7	6	2	45646	34502	14	10000	78389	56152			140900	34300	63100		43600			22437		3317	18	77965	42178					12240	6817	324			7	135								13422
富民县	2009	530124	102.497684	25.222045	云南省	993	7	5	2	45969	34676	14	10800	78886	55815			140900	34300	63100		43600			16320		3927	25	117831	53428					11836	9244	339			7	205								12933
富民县	2010	530124	102.497684	25.222045	云南省	993	7			46530	34912	14.5	11613	79272	56594			209000	44800	101400		62700			18665		4369	30	189393	62570					11926	7238	339			7	205								12810
富民县	2011	530124	102.497684	25.222045	云南省	993	6	5	1	47173	35221	15	12369	80213	54872			238700	55900	108500		74400			22465		4931	49	208953	85109					11740	7381	342			7	205								1262
富民县	2012	530124	102.497684	25.222045	云南省	993	6	5	1	48858	36189	15	13500	81628	53955			283600	60500	135900		87200			24805	16889	5644	37	259387	107897					11547	6950	452			6	205								1860
富民县	2013	530124	102.497684	25.222045	云南省	993	5	0	5	52353	36554	14.9	25900	82277	51439			340300	68400	167300		104700			33500		6858	25	307734	188768					11831	5455	416			6	70								10774
富民县	2014	530124	102.497684	25.222045	云南省	993	6	1	5	51364	36822	15	24900	84395	50017			423200	81000	208800		133400			37100		8361	35	429176	245400					11962	5292	619			6	70								10723
富民县	2015	530124	102.497684	25.222045	云南省	993	5	0	5	53400	37700	15	25500	85100		21869	7606	489500	85600	249800		154100	50409	29758	39300		9891	43	500801	369945					12228	5102	747			1	150								10220
富民县	2016	530124	102.497684	25.222045	云南省	994			5	54400	38000	15	23400	84300		20276	8672	549400	91500	283900		174000	54222	30901	44927		10148	42	545512	482860					12487	6755	796			1	150								9238
富民县	2017	530124	102.497684	25.222045	云南省	994			5	54800	38200	15	21300	84100		21163	16581	587200	95400	292700		199100	56449	32137	53673		11244	46	465949	577302					13253	6895	961			1	150								7023
富民县	2018	530124	102.497684	25.222045	云南省	994			5	55500	38600	15.57	21000	83300		16311	15962	644900	101600	321500		221800	60879	32619	55658		12346	46	534155	669993					13480	7414	902			1	150								6322
富民县	2019	530124	102.497684	25.222045	云南省	994			5	55700	38878	15.65	20725	82312		16072	15840	727100	106900	370400		249800	59112	39227	58635		13482	49	703600	775700					12934	5478	891			1	150								5458
富民县	2020	530124	102.497684	25.222045	云南省	994			5	56306	38950	15.81	19701	82708		20129	16117	765487	112058	387523		265900			57559		14656	54							12454	6109	894			1	150								5090
富民县	2021	530124	102.497684	25.222045	云南省	994			5	56627	39083	15.9	10374	81262		19650	16059	1000092	138099	412465		449528					16078	55							11811	6546	918			1	150								5516
富民县	2022	530124	102.497684	25.222045	云南省	994			5			14.95						1057278	160984	405501		490793						56							11019	6754	822			3	450								5529
富民县	2023	530124	102.497684	25.222045	云南省	994		0	5									1124529	170579	432320		521630						9638							7289	940	4			640	0								5780
富源县	2002	530325	104.255015	25.674238	云南省	3235	11			150175	139150	65	22700	315827	257002			202300	80000	61700		60600			8198		1538	21	49103	16731					81161	36887	794			1	3								16148
富源县	2003	530325	104.255015	25.674238	云南省	3251	10			151946	139975	66	21700	324910	260989			218300	82600	68900		66800			9357		1590	21	53502	12358					81059	33957	836			12	195								19411
富源县	2004	530325	104.255015	25.674238	云南省	3251	10			150568	141613	66.5	20600	328012	262274			236000	85700	75700		74600			10896		1652	20	56725.4	16246					81660	38021	836			12	196								21223
富源县	2005	530325	104.255015	25.674238	云南省	3251	10	2	8	155253	143420	67	20376	332603	259164			265700	86700	91300		87700			11648		1726	18	77994	43056					83028	40106	827			12	202								21335
富源县	2006	530325	104.255015	25.674238	云南省	3348	11	2	8	162534	148099	72	21872	339132	258454			352900	101900	146900		104100			11940		1916	20	148826	185765					84589	43932	773			12	183								27392
富源县	2007	530325	104.255015	25.674238	云南省	3251	11	2	8	164314	161623	73	21369	347732	257277			484000	120300	234400		129300			14321		2106	27	181396	504737					89272	47684	887			12	194								36481
富源县	2008	530325	104.255015	25.674238	云南省	3236	11	2	8	174898	162608	74	22300	348000	258000			585700	128100	313700		143800			13424		2309	36	358886	494075					103266	53156	987			12	194								39509
富源县	2009	530325	104.255015	25.674238	云南省	3271	11	3	8	182281	169774	75	30300	370825	268279			699000	147800	380100		171100			18028		2685	50	512463	520492					104279	58526	1150			12	192								36964
富源县	2010	530325	104.255015	25.674238	云南省	3271	11			184718	171101	74.9	26517	374366	264250			839400	171000	462100		206300			25576		3287	105	858208	583823					103033	60702	1207			12	281								36350
富源县	2011	530325	104.255015	25.674238	云南省	3271	11	1	10	189894	174948	77	47076	373931	261981			954000	183300	523200		247500			26960		3809	103	979064	493404					99622	61331	1380			12	296								28000
富源县	2012	530325	104.255015	25.674238	云南省	3251	11	1	10	195774	178930	78	52300	369992	246898			1119400	207000	623200		289200			29348	18393	4267	117	1321432	625879					97792	65557	1457			12	310								31848
富源县	2013	530325	104.255015	25.674238	云南省	3251	10	1	10	197531	179804	78.8	50700	371730	259565			1336900	240000	766600		330300			31600		5210	99	2158724	831354					93418	64399	1615			12	310								26009
富源县	2014	530325	104.255015	25.674238	云南省	3251	11	1	10	205633	181204	80	61700	364191	284191			1471700	275000	815000		381700			35900		5964	109	1854181	1023415					87770	59661	1615			12	23								24368
富源县	2015	530325	104.255015	25.674238	云南省	3251	11	1	10	200000	184500	81	65000	384000		80911	42765	1650000	286200	935600		428200	123333	150492	38300		6978	113	2066510	1280292					83812	59801	2409			13	336								22705
富源县	2016	530325	104.255015	25.674238	云南省	3251	10	1	9	201000	195600	81	55800	403000		68605	43285	1138300	314100	359200		465000	153565	150094	37639		8512	116	1441495	1080784					78472	59267	2490			13	336								9100
富源县	2017	530325	104.255015	25.674238	云南省	3292	10	1	9	201400	187500	82	53100	406700		70234	53737	1221100	330200	373400		517500	160670	158085	42088		9457	106	1275363	1416020					76623	58461	2756			11	414								17000
富源县	2018	530325	104.255015	25.674238	云南省	3261	10	1	9	201900	187800	74.37	48800	408000		70234	53737	1338600	350300	409600		578700	171514	166415	48134		10422	106	1364135	1841580					74193	57004	3023			11	418								17000
富源县	2019	530325	104.255015	25.674238	云南省	3251	10	1	9	202500	188298	74.58	46915	409403		83484	70667	1477700	365200	482300		630200	178653	173271	58427		11370	104	1613000	2320500					73828	54526	3195			12	783								12000
富源县	2020	530325	104.255015	25.674238	云南省	3251	10	1	9	204020	184712	75.14	44348	409067		156115	119260	1553458	373832	502285		677400			66706		12473	98							73157	53248	3376			11	790								12000
富源县	2021	530325	104.255015	25.674238	云南省	3251	10	1	9	204699	183715	75.39	29060	393112		156328	119422	2191817	461382	873594		856841					13720	100							72795	52433	3706			11	790								12000
富源县	2022	530325	104.255015	25.674238	云南省	3251	10	1	9			67.52						2469632	585373	935849		948410						102							74209	52246	3706			11	984								20100
富源县	2023	530325	104.255015	25.674238	云南省	3283		1	9									2900056	561340	1356844		981872						72411							55125	3706	11			984	0								22800
寻甸回族彝族自治县	2002	530129	103.256604	25.558175	云南省	3598	17	11	6	124161	114247	49	14200	271130	237274			95000	42400	14000		38700			8356		1160	14	18796	9047					55077	25346	541			1	26								15914
寻甸回族彝族自治县	2003	530129	103.256604	25.558175	云南省	3598	16	11	6	124998	115495	50	15300	271129	237382			102000	43400	14700		43900			8312		1252	13	18917	10751					55845	25377	481			5	120								18228
寻甸回族彝族自治县	2004	530129	103.256604	25.558175	云南省	3598	16	11	6	125683	115988	50	15300	272853	237754			108800	46200	14700		47900			10234		1382	16	21979.6	6579					56894	27089	461			6	112								19789
寻甸回族彝族自治县	2005	530129	103.256604	25.558175	云南省	3598	16	11	6	126364	116887	50	15073	275468	237237			119800	50600	17200		52000			10317		1526	13	21551	10206					57659	27753	481			4	74								19782
寻甸回族彝族自治县	2006	530129	103.256604	25.558175	云南省	3966	17	11	6	126466	118357	50	15732	280203	241778			150400	58400	25500		66600			10454		1712	15	37586	11523					58857	29421	481			3	71								18042
寻甸回族彝族自治县	2007	530129	103.256604	25.558175	云南省	3598	17	11	6	129261	118882	51	15753	283531	242133			176100	70700	32700		72800			13060		1890	15	76332	81766					59059	31066	481			5	42								20685
寻甸回族彝族自治县	2008	530129	103.256604	25.558175	云南省	3598	16	11	6	131846	119645	52	16700	284266	241273			202900	74600	46400		81900			15558		2096	15	98888	109301					58437	31955	506			6	88								27924
寻甸回族彝族自治县	2009	530129	103.256604	25.558175	云南省	3589	16	10	6	134104	121426	52	16600	285179	239473			237600	87400	49300		101000			17677		2460	16	178328	144470					55915	33480	628			4	50								22317
寻甸回族彝族自治县	2010	530129	103.256604	25.558175	云南省	3589	16	11	6	136796	122173	52.3	16710	289615	240374			299700	98300	84600		116800			23915		2795	19	272980	171281					52692	34729	679			3	154								27698
寻甸回族彝族自治县	2011	530129	103.256604	25.558175	云南省	4010	14	4	10	139580	122127	53	17353	294094	239536			324700	108000	83100		133600			30821		3058	20	330990	225987					48832	35558	853				400								28001
寻甸回族彝族自治县	2012	530129	103.256604	25.558175	云南省	3589	14	4	10	145224	124378	54	19400	298257	234486			384200	116000	111200		156900			32548	15324	3497	21	331777	330461					45338	36173	1093			3	420
寻甸回族彝族自治县	2013	530129	103.256604	25.558175	云南省	3588	13	4	9	149319	124366	54.2	21100	297759	228863			456100	134800	136500		184800			35700		4130	19	462480	460016					42620	35835	1377			1	400								11500
寻甸回族彝族自治县	2014	530129	103.256604	25.558175	云南省	3588	14	4	9	156165	125039	54	21200	301209	223834			569500	165400	185700		218400			41000		4739	22	573821	604223					41094	36973	2119			1	450								12500
寻甸回族彝族自治县	2015	530129	103.256604	25.558175	云南省	3588	13	4	9	150900	126100	55	22800	300100		33503	46500	649500	183200	206600		259700	85718	87832	44700		5630	27	749211	800988					40301	36245	2289			1	400								21766
寻甸回族彝族自治县	2016	530129	103.256604	25.558175	云南省	3588	13	4	9	151500	126900	55	22400	302900		47551	58610	724300	198700	249500		276100	92975	94944	47221		6113	31	1022778	1021819					39069	34691	2327			1	410								16000
寻甸回族彝族自治县	2017	530129	103.256604	25.558175	云南省	3588	13	4	9	151900	127600	56	21600	301500		37369	45474	760800	209100	243000		308700	98750	98742	56400		6803	29	695724	856557					38522	32419	2575			1	400								16000
寻甸回族彝族自治县	2018	530129	103.256604	25.558175	云南省	3588	13	4	9	152600	128800	47.01	20900	305600		37465	45660	822300	223600	249800		348900	104395	105079	62825		7524	40	643151	1059660					37308	31939	2646			1	400								16000
寻甸回族彝族自治县	2019	530129	103.256604	25.558175	云南省	3588	13	4	9	153300	131005	47.22	20140	306005		51700	64747	898900	236200	263500		399200	108320	111474	75207		8299	42	445000	1473500					35984	32951	2804			1	400								14400
寻甸回族彝族自治县	2020	530129	103.256604	25.558175	云南省	3588	13	4	9	154318	131516	47.54	21560	306051		51670	64966	900020	255532	232166		412300			80830		9072	41							34749	33719	3004			1	400								14320
寻甸回族彝族自治县	2021	530129	103.256604	25.558175	云南省	3588	13	4	9	155032	131178	47.76	19332	304260		49972	71249	1330301	314656	201729		813916					9979	40							34334	33466	2970			4	308								14390
寻甸回族彝族自治县	2022	530129	103.256604	25.558175	云南省	3588	13	4	9			46.07						1437654	383477	243161		811016						35							34406	32370	3299			5	308								14280
寻甸回族彝族自治县	2023	530129	103.256604	25.558175	云南省	3588		4	9									1510204	400697	270460		839047						34001							30970	3413	6			858	0								13500
屏边苗族自治县	2002	532523	103.687612	22.983560	云南省	1906	8			33777	27739	14	5300	69541	65258			29500	14400	5900		9200			8181		799	5	8065	1746					18367	4619	236			5	120								6134
屏边苗族自治县	2003	532523	103.687612	22.983560	云南省	1906	7			34461	27892	15	5000	69832	64397			32300	14800	6900		10600			10466		888	5	9363	3762					16816	5373	252			6	102								6464
屏边苗族自治县	2004	532523	103.687612	22.983560	云南省	1906	7			34545	28154	14.6	4900	71108	65611			35500	15300	8400		11900			12122		1028	5	12198	3738					15434	6009	246			6	102								7485
屏边苗族自治县	2005	532523	103.687612	22.983560	云南省	1906	6	6	1	35049	29026	15	4931	70541	65050			39000	16700	9600		12700			12731		1108	4	14461	10123					14314	8549	232			5	49								8914
屏边苗族自治县	2006	532523	103.687612	22.983560	云南省	1906	7	6	1	35795	29092	15	4645	70359	64931			51500	19300	18500		13800			13006		1136	7	31904	5516					13587	8270	235			5	15								10300
屏边苗族自治县	2007	532523	103.687612	22.983560	云南省	1906	7	6	1	36617	29131	15	4603	70750	65094			63500	20100	22900		20500			13201		1256	9	27581	16786					12787	7357	238			5	17								11261
屏边苗族自治县	2008	532523	103.687612	22.983560	云南省	1906	7	6	1	37325	29168	15	4600	70920	64877			66100	21100	21800		23300			14806		1332	10	32749	11013					12482	7362	254			5	19								10321
屏边苗族自治县	2009	532523	103.687612	22.983560	云南省	1906	7	6	1	38272	29712	15	5200	71559	65222			78600	24900	26700		27100			17402		1425	9	36660	16936					11820	7618	242			5	32								12000
屏边苗族自治县	2010	532523	103.687612	22.983560	云南省	1906	7			38998	29878	15	5700	72055	65142			91700	28600	29300		33800			18915		1667	10	47420	29490					11446	7683	252			5	78								13000
屏边苗族自治县	2011	532523	103.687612	22.983560	云南省	1906	7	6	1	39984	29764	15	5814	71938	65203			105900	33600	31600		40700			21669		1860	10	37833	58044					10884	7967	254			5	78								13500
屏边苗族自治县	2012	532523	103.687612	22.983560	云南省	1906	7	6	1	41164	29979	16	6200	72934	65902			123200	36100	40000		47100			23929	9282	2112	9	48237	59933					10620	7653	266			5	78
屏边苗族自治县	2013	532523	103.687612	22.983560	云南省	1906	6	6	1	41725	30083	15.7	5200	73038	65353			145300	40800	50400		54000			32100		2472	8	60029	90038					10312	6881	254			5	150
屏边苗族自治县	2014	532523	103.687612	22.983560	云南省	1960	7	6	1	43899	30668	16	6700	73748	65255			169500	46700	62900		59900			34300		2971	8	73348	145000					10100	6890	333			5	170								5600
屏边苗族自治县	2015	532523	103.687612	22.983560	云南省	1906	7	6	1	41800	30800	16	7300	74700		3424	12934	200100	53100	74900		72100	18832	21746	38700		3565	10	82557	250120					9762	5254	445			5	170								4047
屏边苗族自治县	2016	532523	103.687612	22.983560	云南省	1906	7	6	1	42000	31000	16	7500	74800		3574	10303	226900	59000	76000		91900	19787	24137	42575		5710	11	103933	385001					10068	5614	451			5	185								3500
屏边苗族自治县	2017	532523	103.687612	22.983560	云南省	1844	7	3	4	42000	31400	16	8100	75200		3560	10781	253400	59700	90300		103400	20476	25186	54777		10374	13	132345	514471					10282	5400	448			5	192								2900
屏边苗族自治县	2018	532523	103.687612	22.983560	云南省	1844	7	3	4	41200	31700	15.27	8000	77500		4203	11277	287100	64600	106500		116000	22482	27080	63399		7110	13	153199	648748					10635	5482	575			12	246								2630
屏边苗族自治县	2019	532523	103.687612	22.983560	云南省	1844	7	3	4	41644	33200	15.44	8627	78488		3200	13100	323100	69800	128500		124800	24241	29287	72766		7842	15	196600	802100					11002	5664	621			8	167								4168
屏边苗族自治县	2020	532523	103.687612	22.983560	云南省	1844	7	3	4	41887	33697	15.53	8211	81245		3230	13300	356683	73129	149255		134300			77908		8626	17							11350	5846	651			7	161								2510
屏边苗族自治县	2021	532523	103.687612	22.983560	云南省	1844	7	3	4	41941	33961	15.55	8351	82491		17046	23799	565289	89865	208860		266564					9627	18							11500	6123	744			5	250								2090
屏边苗族自治县	2022	532523	103.687612	22.983560	云南省	1844	7	3	4			12.94						610411	106999	229019		274393						16							11721	6371	738			5	250								2688
屏边苗族自治县	2023	532523	103.687612	22.983560	云南省	1844		3	4									682652	114536	268115		300001						11560							6905	798	5			250	0								2193
峨山彝族自治县	2002	530426	102.405819	24.168957	云南省	1972	8	8	4	40837	32084	15	13500	71598	61612			75100	20700	23900		30500			8930		1970	14	25506	5532					13909	5941	386			8	207								14464
峨山彝族自治县	2003	530426	102.405819	24.168957	云南省	1972	7	8	4	41525	32384	15	11800	73439	62718			80800	20600	26200		33900			10789		2045	14	26948	4772					13773	8840	410			8	229								18633
峨山彝族自治县	2004	530426	102.405819	24.168957	云南省	1972	7	8	4	42233	32923	14.9	11200	74051	63028			90300	21700	29600		39100			11684		2126	12	35051.3	2172					13596	9580	293			11	136								22691
峨山彝族自治县	2005	530426	102.405819	24.168957	云南省	1972	7	3	5	42613	33130	15	9456	74992	63459			100800	22800	36700		41300			11887		2224	17	49302	1969					13457	8382	340			11	112								24120
峨山彝族自治县	2006	530426	102.405819	24.168957	云南省	1972	8	3	5	43762	32665	15	9505	76630	63986			121500	28000	48200		45400			14606		2641	20	117267	5015					13653	9420	330			11	124								26420
峨山彝族自治县	2007	530426	102.405819	24.168957	云南省	1972	8	3	5	44615	33048	15	9899	75165	62948			148600	32700	53600		62200			15512		2928	22	193474	27914					14118	9212	348			9	80								61345
峨山彝族自治县	2008	530426	102.405819	24.168957	云南省	1972	8	3	5	46991	33102	15	10300	78434	61785			181500	34300	78300		69000			8559		3137	23	236692	38822					14374	9074	448			10	118								30009
峨山彝族自治县	2009	530426	102.405819	24.168957	云南省	1972	8	3	5	48899	33638	15	15700	80484	60778			219000	39700	98700		80600			19960		3542	24	304862	59156					14651	9306	432			10	250								24883
峨山彝族自治县	2010	530426	102.405819	24.168957	云南省	1972	8	8	4	49261	33963	15.1	17124	79570	60469			267400	49100	127000		91300			22330		4248	26	407894	90387					14291	9585	528			10	120								24588
峨山彝族自治县	2011	530426	102.405819	24.168957	云南省	1972	8	3	5	50105	34107	15	16104	80473	59946			282800	49200	130100		103500			23416		4532	23	319902	122801					13697	10197	588			10	160								21847
峨山彝族自治县	2012	530426	102.405819	24.168957	云南省	1972	8	3	5	50610	34784	15	16800	81728	58893			331700	51900	157800		122000			27376	16431	5231	26	396772	193961					12995	10262	622			9	460								13454
峨山彝族自治县	2013	530426	102.405819	24.168957	云南省	1972	7	3	3	51174	34665	15.2	16300	82243	58971			379200	61900	179600		137700			31600		6089	21	440777	199710					12327	10091	661			9	460								18464
峨山彝族自治县	2014	530426	102.405819	24.168957	云南省	1972	6	3	3	52603	34849	15	15800	82566	58830			439400	72400	206800		160200			34900		7013	24	412713	255161					11873	10027	682			5	237								14646
峨山彝族自治县	2015	530426	102.405819	24.168957	云南省	1972	6	3	3	51500	34700	15	15100	81500		13668	16337	494800	83400	234800		176600	52011	26190	40600		8212	22	457622	358434					11148	6754	763			5	150								13138
峨山彝族自治县	2016	530426	102.405819	24.168957	云南省	1972	6	3	3	51800	35600	16	14500	82600		12831	17548	569100	93500	221800		253800	54820	32296	43865		9068	21	469164	418184					10377	6581	764			5	150								9779
峨山彝族自治县	2017	530426	102.405819	24.168957	云南省	1972	6	3	3	52800	36600	16	14200	85200		10988	17908	622800	99100	243200		280500	58130	34277	50966		9984	21	440055	544017					9787	6282	772			5	150								7718
峨山彝族自治县	2018	530426	102.405819	24.168957	云南省	1972	6	3	3	53100	37200	16.98	13500	85600		9382	15698	701600	112200	266900		322500	67178	38088	66724		10921	25	515813	725608					9505	5705	897			5	198								6711
峨山彝族自治县	2019	530426	102.405819	24.168957	云南省	1972	6	3	3	53200	37476	17.01	13512	84357		10390	17958	781700	118600	301400		361700	69307	40626	74948		11937	24	371400	955100					9088	5450	838			5	200								5884
峨山彝族自治县	2020	530426	102.405819	24.168957	云南省	1972	6	3	3	53240	37476	17.01	12430	84357		9629	16170	848714	125134	350113		373500			79194		13047	27							8622	5211	781			5	206								5518
峨山彝族自治县	2021	530426	102.405819	24.168957	云南省	1972	6	3	3	53271	37632	17.02	9870	86752		10493	17472	1125492	153144	315787		656561					14404	30							8099	4908	763			5	298								5260
峨山彝族自治县	2022	530426	102.405819	24.168957	云南省	1972	6	3	3			14.39						1176238	175930	319680		680628						26							8193	6602	731			67	1045								5103
峨山彝族自治县	2023	530426	102.405819	24.168957	云南省	1972		3	3									1317808	194760	364621		758427						7996							8194	757	15			594	0								5375
嵩明县	2002	530127	103.036908	25.338643	云南省	1357	9			84357	74511	33	12700	176610	130338			113200	38100	39800		35300			8645		2162	18	30967	7627					33560	18647	806			10	292								23925
嵩明县	2003	530127	103.036908	25.338643	云南省	1357	8			84639	75123	34	12400	177059	130547			122300	40700	45300		36300			9121		2230	18	42110	6958					31896	20426	839			10	226								28467
嵩明县	2004	530127	103.036908	25.338643	云南省	1357	8			85899	75921	33.9	11700	175963	128251			130200	42300	49400		38500			10342		2304	27	48079.5	6860					31768	21306	742			10	226								32066
嵩明县	2005	530127	103.036908	25.338643	云南省	1357	8	6	3	86645	76292	34	11465	177099	128686			141300	45300	54400		41500			10768		2420	25	46327	3636					30953	21586	795			10	226								32210
嵩明县	2006	530127	103.036908	25.338643	云南省	1442	9	6	3	87515	76654	34	10962	176941	125656			145100	50400	38200		56500			12318		2754	36	61484	8409					29120	21167	970			10	287								31000
嵩明县	2007	530127	103.036908	25.338643	云南省	1357	9	6	3	91124	78733	35	10837	178566	124331			205300	58400	87600		59300			12898		3006	30	76839	47413					32149	19671	936			10	292								29361
嵩明县	2008	530127	103.036908	25.338643	云南省	1357	7	6	3	93308	79628	35	11000	180832	123013			236800	63900	103600		69300			16997		3222	38	100188	24648					32983	18583	1096			10	280								37000
嵩明县	2009	530127	103.036908	25.338643	云南省	1357	7	2	5	98377	80110	36	21300	179110	119531			281000	75000	125500		80500			14778		3664	38	172788	97870					33147	18156	1100			5	330								38919
嵩明县	2010	530127	103.036908	25.338643	云南省	1357	7			100883	81554	35.8	22097	183063	119812			339800	88900	157500		93400			19175		4163	45	276332	148218					32249	19543	1087			6	330								30863
嵩明县	2011	530127	103.036908	25.338643	云南省	1357	6	2	4	84212	64739	29	20056	142180	86049			384900	99700	165700		119400			23345		4686	59	327012	239524					31069	20396	1220			6	393								27398
嵩明县	2012	530127	103.036908	25.338643	云南省	831	4	0	4	89283	87824	29	23600	187320	110753			421200	80900	210800		129500			26351	17002	5333	63	484625	376666					29697	18139	1230			4	670								27979
嵩明县	2013	530127	103.036908	25.338643	云南省	831	3	0	3	92420	88319	29.7	26700	191154	112218			518900	91600	278000		149300			30300		6502	43	699483	693066					24563	18005	1250			3	805								23361
嵩明县	2014	530127	103.036908	25.338643	云南省	831	4	1	3	91012	89035	30	30900	153588	78275			658200	121900	354200		182100			34700		7841	63	1087770	935600					24104	18246	1364			3	805								14237
嵩明县	2015	530127	103.036908	25.338643	云南省	831	3	0	3	94300	70900	30	29500	153900		21729	11981	756200	129500	415100		211600	83596	38783	41200		9260	63	1264419	1217093					23327	17881	1684			3	805								14280
嵩明县	2016	530127	103.036908	25.338643	云南省	831			3	96200	71300	30	21100	156000		9760	12463	928100	137600	464300		326200	89808	40838	47854		10040	63	1354875	1060930					22876	17237	1715			6	700								22411
嵩明县	2017	530127	103.036908	25.338643	云南省	831			3	99500	71900	30	21800	155400		39648	41340	988200	142200	485800		360200	94653	40933	54199		11124	76	1346671	1286162					22722	16623	1772			5	700								21000
嵩明县	2018	530127	103.036908	25.338643	云南省	831			3	101800	73000	31.83	21300	155900		39752	43433	1073300	151400	513800		408100	104464	42939	64269		12236	84	1378069	1674303					21655	16039	1744			7	850								15349
嵩明县	2019	530127	103.036908	25.338643	云南省	831			3	105200	73512	32.89	21990	163508		40524	48103	1179500	159400	538000		482100	110771	44347	71849		13386	84	1188000	1897300					22800	16182	1826			3	520								13020
嵩明县	2020	530127	103.036908	25.338643	云南省	831			3	109081	74088	34.11	30944	164409		40546	49677	1173726	168841	518799		486100			71269		14565	90							23412	16286	1789			3	290								12704
嵩明县	2021	530127	103.036908	25.338643	云南省	831			3	114166	74673	35.7	24358	163241		39341	49702	1466796	207462	425532		833802					15978	91							24348	16360	1901			5	430								13105
嵩明县	2022	530127	103.036908	25.338643	云南省	831			3			41.09						1526704	228550	434598		863556						99							25061	16047	2167			5	800								18025
嵩明县	2023	530127	103.036908	25.338643	云南省	826		0	3									1603712	246970	450510		906232						25255							15997	2807	4			800	0								17715
巍山彝族回族自治县	2002	532927	100.307175	25.227212	云南省	2266	11			73422	66038	30	8700	159368	139468			79100	39600	11700		27800			8748		1263	4	4348	3375					30232	16070	461			3	50								11671
巍山彝族回族自治县	2003	532927	100.307175	25.227212	云南省	2266	10			74299	66500	30	8000	161447	141534			83600	40000	13500		30100			11041		1294	4	4331	7909					28717	14947	459			3	50								16637
巍山彝族回族自治县	2004	532927	100.307175	25.227212	云南省	2266	10			75198	67039	30	8100	161993	141171			91800	42000	16600		33300			11564		1324	4	5178.9	14222					28258	16257	456			3	50								20742
巍山彝族回族自治县	2005	532927	100.307175	25.227212	云南省	2266	10	7	4	76480	68195	30	8437	164425	141875			99300	43300	19500		36500			13122		1394	5	6223	18243					27771	15324	454			2	50								24131
巍山彝族回族自治县	2006	532927	100.307175	25.227212	云南省	2266	11	7	4	77846	69221	30	8981	167876	144369			106100	45000	20700		40400			12969		1450	4	6207	13332					27329	16029	454			2	62								26241
巍山彝族回族自治县	2007	532927	100.307175	25.227212	云南省	2200	11	7	4	79218	69640	30	8982	170393	145221			117900	53200	21500		43200			14577		1538	4	7707	17680					27451	16882	512			2	62								22231
巍山彝族回族自治县	2008	532927	100.307175	25.227212	云南省	2200	10	7	4	80753	70389	31	8400	172233	143841			136700	58600	29200		48800			14887		1632	5	10601	22679					28647	16457	532			2	62								24205
巍山彝族回族自治县	2009	532927	100.307175	25.227212	云南省	2200	10	6	4	83229	71485	31	9400	172637	140383			158300	64400	37500		56400			20053		1750	6	22973	30670					29626	15886	538			2	62								23782
巍山彝族回族自治县	2010	532927	100.307175	25.227212	云南省	2200	10			84345	72221	30.7	13021	173379	139021			178300	70800	42200		65300			22136		1960	8	28310	27002					29752	16012	759			2	62								27238
巍山彝族回族自治县	2011	532927	100.307175	25.227212	云南省	2200	10	6	4	84740	72620	31	8998	172897	135009			193800	76100	44100		73700			26905		2166	9	28970	53395					29262	16621	727			2	100								22177
巍山彝族回族自治县	2012	532927	100.307175	25.227212	云南省	2200	10	6	4	87833	76516	32	11500	174926	132324			227900	88900	55100		83900			29683		2532	14	55287	61346					28469	17461	727			2	100								18000
巍山彝族回族自治县	2013	532927	100.307175	25.227212	云南省	2200	9	6	4	88557	76493	31.6	8600	175215	129845			276900	104400	71200		101200			32700		3398	14	81856	94122					27566	17492	727			3	220								18478
巍山彝族回族自治县	2014	532927	100.307175	25.227212	云南省	2200	10	6	4	94866	75662	32	9500	176251	123797			373800	130200	125100		118500			41900		4159	15	156386	123530					26067	17355	744			3	220								15741
巍山彝族回族自治县	2015	532927	100.307175	25.227212	云南省	2200	10	6	4	89300	76700	32	8200	175900		25248	30539	428000	142300	147100		138600	75520	45900	47500		4928	17	172523	168137					24414	17360	902			4	240								12053
巍山彝族回族自治县	2016	532927	100.307175	25.227212	云南省	2200	10	6	4	89700	75000	32	10500	179600		36818	26888	444700	152400	138300		154000	87764	49050	45257		6903	18	246372	204817					22833	17660	1028			4	220								10291
巍山彝族回族自治县	2017	532927	100.307175	25.227212	云南省	2200	10	6	4	90200	74800	32	10000	179900		35412	27711	480300	162300	146200		171800	93380	52950	54200		7634	19	281788	246400					21056	17591	1026			4	220								7739
巍山彝族回族自治县	2018	532927	100.307175	25.227212	云南省	2200	10	6	4	90600	74400	31.32	10100	177600		35573	28301	526700	172200	158400		196100	98983	56600	68925		8428	21	321030	315562					20132	17091	1141			4	220								7393
巍山彝族回族自治县	2019	532927	100.307175	25.227212	云南省	2200	10	6	4	91100	73857	31.49	9889	189807		41675	29483	575300	180500	179100		215700	104045	58170	89642		9271	21	356300	394300					19124	16620	1246			5	572								6743
巍山彝族回族自治县	2020	532927	100.307175	25.227212	云南省	2200	10	6	4	91363	82840	31.58	10254	190432		25161	13088	605975	192380	178426		235200			85003		10133	21							19378	15900	1234			5	436								6740
巍山彝族回族自治县	2021	532927	100.307175	25.227212	云南省	2181	10	6	4	90524	83942	31.29	8185	189779		43411	28589	792729	231589	198101		363039					11217	20							19588	15463	1271			6	469								6740
巍山彝族回族自治县	2022	532927	100.307175	25.227212	云南省	2181	10	6	4			26.75						910523	315304	190294		404925						20							19607	15755	1280			5	457								6988
巍山彝族回族自治县	2023	532927	100.307175	25.227212	云南省	2200		6	4									1017805	343046	241172		433587						19546							15585	1392	5			457	0								7467
巧家县	2002	530622	102.930164	26.908461	云南省	3245	19			120904	114166	49	12800	243308	226068			66300	36100	11300		18900			7345		852	8	10138	9591					70280	10859	330			6	54								7785
巧家县	2003	530622	102.930164	26.908461	云南省	3245	18			123190	113073	51	12800	250226	233380			72500	38000	12600		21900			6655		878	8	9478	6945					65205	14146	316			6	38								9432
巧家县	2004	530622	102.930164	26.908461	云南省	3245	18			123547	114195	51.5	11700	258819	234630			80600	39500	13600		27500			10332		939	8	9750.1	7237					60553	17527	279			4	30								9800
巧家县	2005	530622	102.930164	26.908461	云南省	3245	18	14	5	125152	116092	52	10929	264341	233502			89600	42300	17200		30100			11452		1004	7	9807	12663					58284	22634	252			5	20								12982
巧家县	2006	530622	102.930164	26.908461	云南省	3245	19	14	5	131316	118639	53	10858	281340	243813			105200	49400	22200		33600			12426		1113	7	17841	19475					56550	24404	310			5	41								12088
巧家县	2007	530622	102.930164	26.908461	云南省	3245	19	14	5	130690	120008	54	10738	286996	249376			119100	58200	23000		37800			14033		1222	7	23213	30195					54880	24909	319			4	35								12151
巧家县	2008	530622	102.930164	26.908461	云南省	3245	16	14	5	141181	121806	54	11300	286427	245499			138400	63700	31700		43000			11288		1367	9	32292	34936					56430	25658	410			4	35								16377
巧家县	2009	530622	102.930164	26.908461	云南省	3245	16	10	6	150788	124367	54	12400	290530	232348			168900	74100	45200		49700			19384		1712	10	57501	50610					58561	25824	330			1	20								15734
巧家县	2010	530622	102.930164	26.908461	云南省	3245	16			156845	125431	54.2	11749	292574	241550			201600	91400	53100		57100			22358		2143	12	51762	77720					59587	25312	409			1	9								15779
巧家县	2011	530622	102.930164	26.908461	云南省	3245	16	10	6	165364	133344	56	11834	290808	240179			232000	102600	53300		76100			26007		2465	14	55203	85476					58873	24980	471			1	60								15780
巧家县	2012	530622	102.930164	26.908461	云南省	3245	16	10	6	171326	143172	57	12000	312613	262534			270500	104900	74200		91400			29231	12207	2745	14	87824	83843					57736	25690	552			5	338
巧家县	2013	530622	102.930164	26.908461	云南省	3245	15	10	6	173868	149175	58	13600	317410	268847			330100	123800	100000		106400			31400		3164	9	107989	170595					57499	25769	626			5	321								13987
巧家县	2014	530622	102.930164	26.908461	云南省	3245	16	10	6	198230	148852	59	15000	313212	266187			413000	160900	128300		123800			31900		3801	9	114947	250887					56603	25598	1126			5	450								15148
巧家县	2015	530622	102.930164	26.908461	云南省	3245	16	4	12	175800	147800	59	13000	309700		22181	31735	466800	180000	146900		139900	93562	79613	39000		4531	10	76380	351792					55541	28214	1481			5	450								10889
巧家县	2016	530622	102.930164	26.908461	云南省	3245	16	4	12	177200	140400	60	14600	302000		18061	27202	464600	193400	100600		170600	104501	80997	43516		6418	10	81643	463303					54860	31813	1331			3	280								9709
巧家县	2017	530622	102.930164	26.908461	云南省	3245	16	4	12	178600	143900	60	14400	304100		13962	22375	502100	201100	116400		184600	104962	85347	53817		7188	9	69926	625734					52622	34509	1436			3	272								7962
巧家县	2018	530622	102.930164	26.908461	云南省	3195	16	4	12	180000	148300	53.88	16300	298900		13881	21717	561000	212700	142300		206000	112041	90692	64543		7871	9	78816	852425					51158	35714	1552			3	282								6800
巧家县	2019	530622	102.930164	26.908461	云南省	3197	16	4	12	181100	152915	54.19	18748	300924		13375	29962	615600	222300	170200		223100	108754	104981	68190		8579	8	99400	637000					48748	37207	1916			10	1316								5489
巧家县	2020	530622	102.930164	26.908461	云南省	3197	16	4	12	182790	156865	54.7	17921	308977		22557	60387	665951	239400	199725		226900			88568		9368	7							47296	36533	1533			10	1236								2850
巧家县	2021	530622	102.930164	26.908461	云南省	3197	16	4	12	184528	146892	55.22	15313	287713		23016	60734	905652	289548	238115		377989					10492	7							45897	36033	2351			9	1288								5317
巧家县	2022	530622	102.930164	26.908461	云南省	3197	16	4	12			46.22						1030288	353545	268803		407940						9							43243	34350	2366			9	1288								4149
巧家县	2023	530622	102.930164	26.908461	云南省	3197		4	11									1323297	360127	535507		427663						41264							34260	2292	10			1230	0								4010
师宗县	2002	530323	103.985478	24.822403	云南省	2745	9			86916	74638	35	13200	175481	149929			101900	45000	22200		34700			8176		1336	16	18323	3750					48406	17563	610			4	34								12278
师宗县	2003	530323	103.985478	24.822403	云南省	2745	8			87792	75284	35	12500	178621	152296			110400	45600	25200		39600			9593		1386	17	20277	6712					47079	18801	642			4	30								14059
师宗县	2004	530323	103.985478	24.822403	云南省	2745	8			89527	76551	35	12200	181250	155275			120500	47500	29000		44100			11287		1447	21	24813.9	15153					45694	19786	716			6	160								14426
师宗县	2005	530323	103.985478	24.822403	云南省	2745	8	1	5	90955	77531	35	12630	182353	155746			132600	50000	35000		47600			11647		1527	17	41277	32591					44705	21523	716			6	190								15720
师宗县	2006	530323	103.985478	24.822403	云南省	2858	9	1	5	93327	78773	36	12691	181701	153839			159100	59200	46400		53400			12737		1720	23	80738	67398					43707	22807	757			6	160								15765
师宗县	2007	530323	103.985478	24.822403	云南省	2757	9	1	5	94752	79338	38	12575	184531	151569			228000	72100	93900		62000			13889		1864	23	124455	130769					44003	24926	706			6	140								23127
师宗县	2008	530323	103.985478	24.822403	云南省	2783	8	1	5	101625	85372	39	12600	186394	151353			267900	82200	109800		75900			10635		2061	27	134769	201557					45224	26201	763			6	140								24200
师宗县	2009	530323	103.985478	24.822403	云南省	2783	8	4	4	103710	87813	39	19300	192174	153487			327600	103900	135000		88600			17943		2326	28	164385	137154					45784	27669	730			6	140								21225
师宗县	2010	530323	103.985478	24.822403	云南省	2783	8			104108	84808	39.6	22156	190504	154539			386800	144300	140500		101900			21680		2857	36	224374	143163					45945	28113	825			5	130								21279
师宗县	2011	530323	103.985478	24.822403	云南省	2783	8	3	5	105675	89028	41	23727	200738	159623			422600	158000	149200		115400			24726		3266	43	268655	166813					45930	28366	912			6	352								16616
师宗县	2012	530323	103.985478	24.822403	云南省	2783	8	3	5	106941	89366	41	25300	201121	159800			514800	185500	200300		129000			27574	15050	3874	54	372737	295098					45241	28480	925			6	356								18340
师宗县	2013	530323	103.985478	24.822403	云南省	2783	7	3	5	107020	97971	41.6	24200	231319	171916			622000	237800	236800		147400			30800		4676	31	527743	403030					44002	27919	1075			5	104								15000
师宗县	2014	530323	103.985478	24.822403	云南省	2783	7	3	5	113020	98916	42	24900	241511	192973			751200	303400	280000		167800			33500		5502	40	721190	496548					42703	27907	917			5	104								13500
师宗县	2015	530323	103.985478	24.822403	云南省	2783	8	3	5	108500	99900	43	26900	235300		27823	35288	899300	341000	366100		192200	147495	164266	39100		6558	41	1086906	656933					41125	26451	1192			6	395								15200
师宗县	2016	530323	103.985478	24.822403	云南省	2783	7	3	4	109100	101800	43	26900	229100		30768	33396	973100	366100	346600		260400	149397	172350	42173		8198	41	1151069	788320					41095	27065	1429			7	415								8700
师宗县	2017	530323	103.985478	24.822403	云南省	2783	7	3	4	109700	102400	42	21100	228400		26644	33443	1031200	368600	363400		299200	162889	160022	51067		9059	41	1103362	954236					40821	27966	1577			6	500								14750
师宗县	2018	530323	103.985478	24.822403	云南省	2783	7	3	4	110200	103300	40.71	20000	230300		27132	34212	1081100	389100	293400		398600	172110	166390	59238		9920	44	723457	1240795					41147	28219	1736			6	610								11801
师宗县	2019	530323	103.985478	24.822403	云南省	2784	7	3	4	110900	104205	40.94	19439	233798		22956	18690	1181400	401500	340300		439600	178113	165985	69408		10813	43	1063200	1563500					42337	27160	1920			6	590								9441
师宗县	2020	530323	103.985478	24.822403	云南省	2784	7	3	4	111272	91473	41.09	19615	207449		23978	19466	1190831	367298	354692		468800			75658		11851	37							42570	27944	2245			6	600								8875
师宗县	2021	530323	103.985478	24.822403	云南省	2784	7	3	4	111190	92105	41.06	15412	209691				1518244	395871	477693		644680					13048	34							43818	27819	2363			7	930								9100
师宗县	2022	530323	103.985478	24.822403	云南省	2784	7	3	4			37.69						1720253	477610	530626		712017						39							43044	29402	2459			7	930								8800
师宗县	2023	530323	103.985478	24.822403	云南省	2784		3	4									1910511	420383	700502		789626						41376							31049	2630	5			568	0								8100
广南县	2002	532627	105.054981	24.045941	云南省	7810	20			154207	146332	73	15400	397094	370660			101800	66100	15900		19800			6827		804	6	8692	6400					102674	14225	570			2	15								12028
广南县	2003	532627	105.054981	24.045941	云南省	7810	19			156221	147479	73	15900	402040	373040			107400	66400	16100		24900			8641		863	5	7735	8236					98701	19236	570			2	20								15320
广南县	2004	532627	105.054981	24.045941	云南省	7810	19			157955	149012	74	15800	413356	375170			118100	69800	19600		28600			9888		916	5	11368.3	14006					96344	24309	476			2	20								18897
广南县	2005	532627	105.054981	24.045941	云南省	7810	19	14	6	162213	151159	74	16048	415978	363580			133500	72600	26400		34600			11942		1006	5	14485	19036					91667	27876	464			2	47								24308
广南县	2006	532627	105.054981	24.045941	云南省	7983	20	13	6	165857	151855	75	15453	419769	351421			157000	84300	33700		39000			12784		1097	6	21110	24359					90576	31657	473			2	35								25661
广南县	2007	532627	105.054981	24.045941	云南省	7810	20	13	6	167880	153712	76	15706	422687	345168			194700	100300	31000		63400			13985		1200	5	25070	119944					93113	38266	512			2	35								31900
广南县	2008	532627	105.054981	24.045941	云南省	7810	18	13	6	173016	156357	77	14700	429282	334309			223800	108000	39800		76000			18373		1299	8	41277	37046					88705	41269	548			2	35								33710
广南县	2009	532627	105.054981	24.045941	云南省	7810	18	11	7	181877	157620	79	15600	433348	331954			268400	123200	55300		89900			19182		1516	8	46294	65736					84908	39020	685			2	27								39425
广南县	2010	532627	105.054981	24.045941	云南省	7810	18			188329	159315	80.2	15844	435548	326959			319400	143600	64300		111500			22110		1921	14	75732	226725					86615	41800	719			2	27								42906
广南县	2011	532627	105.054981	24.045941	云南省	7810	18	11	7	193684	160071	82	16834	438999	323530			365800	153000	71600		141200			23717		2200	14	84328	282849					85631	47740	966			2	31								42988
广南县	2012	532627	105.054981	24.045941	云南省	7810	18	11	7	197751	161968	84	17700	442737	318882			421600	160100	95200		166300			25992	13805	2626	15	102068	380047					85208	45012	1076			2	35								45325
广南县	2013	532627	105.054981	24.045941	云南省	7810	17	11	7	199657	162751	85	17600	444498	314793			523900	197300	128800		197800			28500		3655	13	169677	217444					83293	46888	1230			2	39								47300
广南县	2014	532627	105.054981	24.045941	云南省	7810	18	11	7	204698	164763	85	18900	437761	300414			632600	247100	156000		229500			31800		4428	17	274504	293598					82068	46781	1697			2	39								47500
广南县	2015	532627	105.054981	24.045941	云南省	7810	18	11	7	201300	165800	87	23000	440600		13090	137581	725100	269600	187600		267900	103177	145981	39000		5251	17	343950	379714					77479	42081	1747			2	74								22500
广南县	2016	532627	105.054981	24.045941	云南省	7810	18	11	7	202200	167800	88	24800	450500		14499	145381	821500	289900	227800		303800	112353	159259	40687		6560	17	416189	494716					78606	41202	1944			2	74								39598
广南县	2017	532627	105.054981	24.045941	云南省	7810	18	11	7	203000	168900	89	18600	448700		15667	146347	908100	297600	262900		347600	114243	162985	57781		7295	18	432128	593749					82700	42049	2255			1	206								40274
广南县	2018	532627	105.054981	24.045941	云南省	7810	18	11	7	203700	168200	80.81	18200	450100		19330	147523	998500	316200	299500		382800	118381	175066	67451		7976	17	528762	701312					87011	44941	2333			1	206								36257
广南县	2019	532627	105.054981	24.045941	云南省	7810	18	11	7	204585	171923	81.14	18044	457268		20152	161867	1095400	331000	332400		432000	189042	114659	77325		8718	18	456300	847900					97745	49049	2827			1	206								8981
广南县	2020	532627	105.054981	24.045941	云南省	7810	18	11	7	205597	173083	81.55	22960	463010		17401	172613	1130315	345124	328468		456700			88571		9503	16							92711	52465	3476			1	206								12684
广南县	2021	532627	105.054981	24.045941	云南省	7810	18	11	7	206137	172890	81.76	23361	473184		22916	185765	1485219	415530	410084		659605					10472	20							95370	55201	3998			10	948								8664
广南县	2022	532627	105.054981	24.045941	云南省	7810	18	11	7			77.19						1669581	490747	468740		710094						27							95616	68265	4456			10	948								8664
广南县	2023	532627	105.054981	24.045941	云南省	7812		11	7									1749342	478100	481226		790016						93235							64840	4781	10			948	0								11932
建水县	2002	532524	102.826557	23.634700	云南省	3789	17			133411	111266	49	24100	262832	226292			152000	52300	54500		45200			8674		1570	17	83143	19664					52880	24968	1556			1	42								29772
建水县	2003	532524	102.826557	23.634700	云南省	3789	16			133774	111596	49	25000	264901	228660			155200	50700	55800		48700			9875		1635	17	78044	8754					51966	26470	1344			13	130								39525
建水县	2004	532524	102.826557	23.634700	云南省	3789	16			135338	112744	49.4	25500	260688	224291			163700	53100	57900		52700			10352		1719	16	72933.2	14207					51199	28456	1518			13	130								43392
建水县	2005	532524	102.826557	23.634700	云南省	3789	13	6	8	138240	114406	50	25323	260088	225594			189300	55600	73300		60400			11174		1809	17	78376	23243					50162	30117	1424			13	130								55599
建水县	2006	532524	102.826557	23.634700	云南省	3940	14	6	8	140257	116740	50	24912	269075	234137			233600	59400	92700		81400			12060		2009	19	104187	34653					49497	30827	1586			12	105								67545
建水县	2007	532524	102.826557	23.634700	云南省	3759	14	6	8	142533	117480	50	22845	269359	232168			284600	77400	89600		117600			13004		2215	23	150422	58403					48757	29710	1579			11	112								66430
建水县	2008	532524	102.826557	23.634700	云南省	3789	14	6	8	148140	117973	51	21400	269726	231523			337900	83500	120300		134100			10968		2473	21	163760	79263					48325	29696	1691			11	112								66500
建水县	2009	532524	102.826557	23.634700	云南省	3759	14	6	8	150812	119042	51	23800	271681	229690			414200	99400	161400		153300			16774		2767	17	207293	171754					48121	28656	1715			11	109								68000
建水县	2010	532524	102.826557	23.634700	云南省	3759	14			153038	119828	51.5	22900	272520	218263			490800	122600	180300		188000			19237		3196	15	230123	234833					46214	30140	1798			10	187								70000
建水县	2011	532524	102.826557	23.634700	云南省	3759	14	6	8	156982	121050	52	23265	276276	220661			557100	135000	201200		220900			22387		3645	15	228523	341583					44454	30999	1671			12	409								70900
建水县	2012	532524	102.826557	23.634700	云南省	3759	14	6	8	159845	123063	52	23000	277177	220385			631400	144100	233500		253800			24884	10281	4169	17	287284	447802					42875	31627	2411			11	479
建水县	2013	532524	102.826557	23.634700	云南省	3759	13	6	8	161632	126087	52.7	24000	278559	219464			752000	166400	287800		297800			29700		4836	16	368813	602760					42155	31001	2371			11	479
建水县	2014	532524	102.826557	23.634700	云南省	3759	14	6	8	164445	127096	53	25000	275907	218169			896400	214100	353900		328400			33600		5716	19	566579	754000					41547	30650	1901			7	485
建水县	2015	532524	102.826557	23.634700	云南省	3782	14	6	8	163400	132000	53	27500	276900		35409	59180	1054100	251500	431800		370800	108704	132844	39000		6717	21	765485	1030025					40062	30185	2264			7	485
建水县	2016	532524	102.826557	23.634700	云南省	3782	14	6	8	164100	133800	54	26200	277200		30805	63132	1149500	269900	429300		450300	113052	146107	43002		9361	19	994742	1564120					40375	32209	2889			6	390								40933
建水县	2017	532524	102.826557	23.634700	云南省	3782	14	6	8	165300	133800	54	26300	277500		31612	71264	1245900	281100	465000		499800	117233	152696	56292		9392	19	1041982	1797708					40798	33872	3181			6	390								24255
建水县	2018	532524	102.826557	23.634700	云南省	3782	14	6	8	166000	135300	54.98	25500	281800		31485	71335	1368000	293600	525300		549100	122592	159260	62270		11415	20	1066188	2254009					41088	37628	3724			6	520								24570
建水县	2019	532524	102.826557	23.634700	云南省	3782	14	6	8	167007	134262	55.31	25355	280035		22492	81080	1521300	305600	622900		592800	127558	165886	71755		12488	23	1042600	3216000					41146	39113	3423			5	462								24683
建水县	2020	532524	102.826557	23.634700	云南省	3782	14	6	8	167731	133743	55.55	25747	279277		19843	83508	1613722	316838	700923		596000			82713		13712	24							41583	40298	3678			9	550								24683
建水县	2021	532524	102.826557	23.634700	云南省	3782	14	6	8	167520	135774	55.48	25216	279324				2065471	386614	524831		1154026					15207	24							41898	43741	3986			1									46246
建水县	2022	532524	102.826557	23.634700	云南省	3782	14	6	8			53.42						2240075	467863	519015		1253197						24							42066	47055	3823			5	430								10219
建水县	2023	532524	102.826557	23.634700	云南省	3782		6	8									2499659	504016	626244		1369399						41310							51581	3823	4			370	0								10200
开远市	2002	532502	103.267143	23.714316	云南省	1950	8			75320	37732	26	40400	94857	79112			204300	36700	83800		83900			9936		2047	21	194026	20732	126	23	1578	916	27636	11789	1257			1	60								42679
开远市	2003	532502	103.267143	23.714316	云南省	1950	5			76296	37959	26	39800	95892	79606			223600	39600	91800		92200			10077		2131	20	230391	31144	140	22	1535	900	26696	12996	1312			1	60								49765
开远市	2004	532502	103.267143	23.714316	云南省	1950	5			77610	38335	26.1	37200	96527	79960			244800	41000	101100		102700			10947		2248	20	255850	27296	137	21	1590	860	25919	13607	975			1	60								66279
开远市	2005	532502	103.267143	23.714316	云南省	1950	5	4	1	78980	39161	26	34701	97841	80033			270600	43600	115800		111200			12675		2386	20	295088	26616	137	21	1565	867	25738	14552	1484			1	45								52170
开远市	2006	532502	103.267143	23.714316	云南省	2009	8	4	4	80176	39742	26	32753	98269	81289			339100	52100	166800		120100			14361		2668	20	367297	86238	138	21	1524	838	25742	14460	1266	1478		1	160								72749
开远市	2007	532502	103.267143	23.714316	云南省	1950	8	4	4	81588	40207	26	31627	98867	81291			391400	55100	199100		137200			17196		2951	23	406522	188478	131	18	1460	839	25578	14881	1400	1365		4	160								69807
开远市	2008	532502	103.267143	23.714316	云南省	1950	8	4	4	83700	40771	26	29000	100279	82274			446500	58400	235900		152100			14029		3269	22	488810	285600	128	17	1481	876	25749	14598	1693	1345		4	160								70000
开远市	2009	532502	103.267143	23.714316	云南省	1950	8	5	1	85825	45468	27	30700	111241	81271			542900	68700	297700		176500			22612		3710	20	613019	287965	128	17	1488	916	26426	14553	1968	1385		3	90								93511
开远市	2010	532502	103.267143	23.714316	云南省	1950	7			87161	42036	26.8	30900	104271	84108			663200	96600	339900		226700			27617		4241	20	661059	273672	122	17	1531	942	26905	14386	1960	1740		3	133								94000
开远市	2011	532502	103.267143	23.714316	云南省	1950	7	3	2	88723	42865	27	31066	105411	83868			747800	98800	352600		296300			29859		4839	20	688755	368094	116	17	1565	1011	26588	15013	1962	1750		3	133								95000
开远市	2012	532502	103.267143	23.714316	云南省	1950	7	3	2	90257	43667	28	29900	106378	85077			907400	104600	452400		350400			32313	12849	5498	28	847208	389265	69	17	1545	1005	26304	16036	3787	2476		1	85								54776
开远市	2013	532502	103.267143	23.714316	云南省	1950	5	3	2	90851	44520	28.1	30000	107032	86029			1086800	122500	551300		413000			37100		6438	25	1034823	532692	66	17	1603	1083	26418	16752	3690	2523	914	5	310	220418	13118			60862	147	4
开远市	2014	532502	103.267143	23.714316	云南省	1950	7	3	2	92383	45845	28	49000	111647	84361			1244100	137000	629800		477300			36600		7607	33	1297766	722050	65	17	759	1625	26194	12251	4519	2583	1011	7	603	245611	13375	26246	4452	40199	147	3	48000
开远市	2015	532502	103.267143	23.714316	云南省	1950	5	3	2	92200	71600	28	46500	182300		45900	75100	1324900	152900	605600		566400	78770	67425	40200		8900	32	1060781	1000025	64	17	1602	1193	25053	15308	4574	2860	966	7	603	240614	34550	24343	4612	53693	163	2	47100
开远市	2016	532502	103.267143	23.714316	云南省	1950	5	3	2	93100	46800	28	35900	114700		45000	81600	1432600	162100	551000		719500	82791	72711	42142		10270	33	1029833	1561021	64	17	1709	1284	25187	16425	4598	2897	1021	7	615	242947	35889	24323	4528	53185	163	1	48175
开远市	2017	532502	103.267143	23.714316	云南省	1957	5	3	2	93100	45900	28	34800	114100		44000	81900	1540900	169300	554200		817400	85079	79346	49333		11451	39	967571	2122982					24965	15820	5400			7	603								37100
开远市	2018	532502	103.267143	23.714316	云南省	1957	5	3	2	93500	46100	33.41	34500	115700		42000	86800	1680000	179400	586700		913900	89763	80241	57008		12532	49	1045952	2568294					25141	15734	4887			7	612								76800
开远市	2019	532502	103.267143	23.714316	云南省	1957	5	3	2	94069	46496	33.62	34436	113990		41000	90400	1858900	185800	679300		993800	93089	83080	68912		13723	60	899900	3082000					24972	16688	4872			7	612								75800
开远市	2020	532502	103.267143	23.714316	云南省	1957	5	3	2	94656	46628	33.83	35706	114914		41100	94900	2027301	193404	775198		1058700			84565		15109	73							25648	16829	5307			7	672								74400
开远市	2021	532502	103.267143	23.714316	云南省	1950	5	3	2	92082	46953	32.91	26995	115775		37400	98600	2468739	235271	972051		1261417					16816	81							25784	16904	4707			7	697								61200
开远市	2022	532502	103.267143	23.714316	云南省	1940	5	3	2			32.3						2692403	280206	1057398		1354799						84							26120	16533	4575			17	2448								61160
开远市	2023	532502	103.267143	23.714316	云南省	1940		2	3									3033765	300799	1237395		1495571						25666							16756	5190	16			4123	0								61200
弥勒市	2002	532504	103.414874	24.411912	云南省	4004	14			126770	105288	48	23800	261186	229004			319100	39700	239800		39600			8613		1664	16	318546	22609					57730	24552	1106			9	100								25315
弥勒市	2003	532504	103.414874	24.411912	云南省	4004	13			128015	106644	48	23200	265609	234315			484900	41100	401500		42300			9967		1579	16	531950	26429					54679	27976	1034			9	129								31498
弥勒市	2004	532504	103.414874	24.411912	云南省	4004	13			129512	107076	48.8	23500	266696	234242			631200	43200	543000		45000			13528		1659	16	701729	33290					50639	29235	968			9	129								43812
弥勒市	2005	532504	103.414874	24.411912	云南省	4004	12	3	10	131572	109492	49	24395	267170	231148			685200	45400	589600		50300			14232		1783	15	766335	27868					47335	31262	968			8	28								47570
弥勒市	2006	532504	103.414874	24.411912	云南省	4004	13	3	10	134040	111179	50	25137	270546	230679			749800	53100	637800		58900			17556		1899	21	825227	69511					45378	32017	1010			10	123								54305
弥勒市	2007	532504	103.414874	24.411912	云南省	4004	13	3	10	136734	111560	50	24400	275824	231863			818400	62900	662700		92900			19674		2112	25	884358	113339					44766	31406	1012			10	123								54700
弥勒市	2008	532504	103.414874	24.411912	云南省	4004	12	3	10	140478	112113	51	21400	279164	232711			875100	68100	704300		102800			14417		2350	25	931125	208449					45864	30092	966			10	123								54800
弥勒市	2009	532504	103.414874	24.411912	云南省	4004	12	2	10	144731	115036	51	24800	282655	233177			965700	79600	767300		118700			21815		2690	26	1061626	234211					45968	29888	1278			10	123								56000
弥勒市	2010	532504	103.414874	24.411912	云南省	4004	12			147845	117205	51.5	29400	284956	232198			1122600	98800	882800		141000			23709		3160	30	1326182	299053					46187	30526	1476			10	123								57000
弥勒市	2011	532504	103.414874	24.411912	云南省	4004	12	2	10	150871	119168	52	24356	285350	227285			1225200	109600	951400		164100			25546		3606	34	1407456	367911					45267	31582	1679			10	123								58000
弥勒市	2012	532504	103.414874	24.411912	云南省	4004	12	2	10	154178	122081	52	24000	287661	226069			1419500	121200	1097200		201100			28211	14800	4106	34	1502961	427231					44600	31959	1679			10	82
弥勒市	2013	532504	103.414874	24.411912	云南省	4004	11	2	10	156118	123192	52.6	20200	285026	222153			1679500	138500	1297900		243100			31500		4785	21	1730462	531335					44353	30985	2147			10	341
弥勒市	2014	532504	103.414874	24.411912	云南省	4004	12	2	10	163756	124014	53	29300	279228	218211			2010500	202300	1521000		287200			35400		5688	25	2002156	751500					43690	30534	2161			10	341
弥勒市	2015	532504	103.414874	24.411912	云南省	4004	12	2	10	157800	126100	53	28500	282600		14386	19391	2272700	241700	1670700		360300	114766	118422	46200		6672	27	579104	1000332	86	19	2600	1934	43551	29533	2276	1849	720	3	158	150031	13299	10829	12380	20247	152	2
弥勒市	2016	532504	103.414874	24.411912	云南省	4004	12	2	10	158500	126800	54	27900	283700		13249	19882	2439900	259500	1623500		556900	118379	131875	49800		9066	30	2339270	1563120	86	19	2506	1982	43314	30410	2615	2048	694	3	69	201011	16454	10079	12342	21727	145	2	14275
弥勒市	2017	532504	103.414874	24.411912	云南省	4004	12	2	10	160100	127300	54	28600	284500		11483	22964	2657700	270500	1746500		640700	122411	138468	60724		6424	33	2475675	2143201					42652	30261	2945			4	154								20266
弥勒市	2018	532504	103.414874	24.411912	云南省	4004	12	2	10	160700	127600	55.97	27700	288800		12398	20163	2720000	283000	1713800		723200	128042	144944	71450		11092	39	2521302	2790010					42064	30193	3162			6	263								20268
弥勒市	2019	532504	103.414874	24.411912	云南省	4004	12	2	10	161774	127604	56.35	25621	289663		10616	20688	2876500	294900	1799400		782200	133579	150887	82344		12124	44	2458800	3380000					41688	30362	3414			6	422								15131
弥勒市	2020	532504	103.414874	24.411912	云南省	4004	12	2	10	162865	127915	56.73	25645	289037		10974	18763	3004596	306032	1815275		883300			103096		13336	50							42048	29954	3551			6	565								10131
弥勒市	2021	532504	103.414874	24.411912	云南省	4004	12	2	10	163668	131044	57.01	20869	299053		7151	15544	3983758	367318	2033708		1582732					14803	52							41701	31135	3712			8	431								6320
弥勒市	2022	532504	103.414874	24.411912	云南省	4004	12	2	10			53.81						4420010	446511	2242950		1730549						57							41188	31874	2195			13	1722								15900
弥勒市	2023	532504	103.414874	24.411912	云南省	4004		2	9									4960953	481780	2584801		1894372						41067							32669	2405	13			1300	0								14390
弥渡县	2002	532925	100.490991	25.343804	云南省	1571	9			80331	74436	30	8400	169212	138956			67200	29100	13800		24300			8340		1558	5	6751	6677					26569	13541	293			5	70								13131
弥渡县	2003	532925	100.490991	25.343804	云南省	1571	8			81764	75326	31	8000	174385	143197			73600	30500	15600		27500			9439		1595	4	6755	6138					25806	14404	323			4	82								18431
弥渡县	2004	532925	100.490991	25.343804	云南省	1571	8			82459	75842	30.9	7500	173234	139491			81000	32100	18200		30700			11669		1643	3	7556.3	6860					25417	15177	348			4	89								22457
弥渡县	2005	532925	100.490991	25.343804	云南省	1571	8	3	5	84149	77155	31	7557	173810	139963			88000	35100	20200		32800			12298		1694	3	6976	8267					24866	16093	335			4	92								27250
弥渡县	2006	532925	100.490991	25.343804	云南省	1571	9	3	5	88303	77188	31	7510	175883	139981			96300	37000	22000		37200			12521		1755	4	10932	8986					25677	13304	391			5	75								26529
弥渡县	2007	532925	100.490991	25.343804	云南省	1571	8	3	5	87379	78494	32	7288	178071	139857			111500	42300	26300		42900			13203		1839	4	9615	58489					27132	12383	360			5	85								30297
弥渡县	2008	532925	100.490991	25.343804	云南省	1571	8	3	5	89829	77469	32	6900	180306	136650			129400	46800	34200		48500			12795		1950	4	9394	71927					28587	13759	370			5	85								33470
弥渡县	2009	532925	100.490991	25.343804	云南省	1571	8	3	5	91232	77966	32	10000	176569	132266			154500	55500	42200		56800			18319		2147	7	19866	87686					29002	14103	369			5	85								33537
弥渡县	2010	532925	100.490991	25.343804	云南省	1571	8			91508	78415	32.2	8353	183826	133258			176200	60400	50700		65200			25066		2398	5	23072	10477					28990	14984	439			5	91								35661
弥渡县	2011	532925	100.490991	25.343804	云南省	1523	8	3	5	92610	79163	32	8093	186754	135622			198000	64000	54600		79300			27941		2595	8	24597	26024					28515	15895	573			5	360								32049
弥渡县	2012	532925	100.490991	25.343804	云南省	1523	8	3	5	94980	80264	33	11300	187043	131183			233200	71300	65500		96400			27674		2935	7	32659	53459					27394	19091	592			5	420								29412
弥渡县	2013	532925	100.490991	25.343804	云南省	1523	7	3	5	95672	80628	32.7	9200	189790	129943			284700	82300	89400		113000			31300		3755	8	70585	105828					25624	17519	572			5	366								17331
弥渡县	2014	532925	100.490991	25.343804	云南省	1523	8	3	5	98490	65560	33	10000	174227	119388			343900	99000	114100		130800			36400		4508	12	124143	140341					24375	16323	794			5	450								18640
弥渡县	2015	532925	100.490991	25.343804	云南省	1523	8	3	5	96500	77500	33	10900	167000		23642	43573	404600	111500	140800		152300	51742	45877	42300		5229	14	147810	197427					22811	16117	1052			5	450								19024
弥渡县	2016	532925	100.490991	25.343804	云南省	1523	8	2	6	96900	73900	33	11300	159200		24870	45572	410100	122400	112200		175500	57993	49444	44224		6921	17	183813	255645					21223	15790	1132			5	450								19985
弥渡县	2017	532925	100.490991	25.343804	云南省	1523	8	2	6	97300	74000	33	11500	160600		25396	47906	440800	130300	121100		189400	63679	50758	54236		7668	19	203946	327297					19858	15407	1134			6	510								11833
弥渡县	2018	532925	100.490991	25.343804	云南省	1523	8	2	6	97800	74000	32.2	11400	162100		19589	30430	485300	138500	131800		215000	66855	54753	69516		8373	21	238949	440582					18879	14930	1314			6	578								8772
弥渡县	2019	532925	100.490991	25.343804	云南省	1523	8	2	6	98300	79249	32.38	11004	174438		19994	33277	535400	145500	149400		240500	84940	64096	74783		9152	21	265700	528500					17738	14296	1329			6	518								6655
弥渡县	2020	532925	100.490991	25.343804	云南省	1523	8	2	6	98649	79586	32.48	10481	175870		21596	34298	602219	177812	162672		261700			81205		9994	19							17281	14212	1484			7	534								6150
弥渡县	2021	532925	100.490991	25.343804	云南省	1523	8	2	6	96978	76780	31.93	8537	175765		24246	37219	737340	222684	148592		366064					11073	21							17887	13585	1266			7	598								7157
弥渡县	2022	532925	100.490991	25.343804	云南省	1524	8	2	6			26.12						859903	306476	157922		395505						18							17573	12854	1269			7	592								4271
弥渡县	2023	532925	100.490991	25.343804	云南省	1524		2	6									930949	337144	159355		434450						17073							12161	1273	7			592	0								3283
彝良县	2002	530628	104.048289	27.625419	云南省	2884	18			119566	109734	50	11800	248595	222893			59500	31800	12500		15200			7291		930	6	3534	3747					81280	11697	270			2	18								7957
彝良县	2003	530628	104.048289	27.625419	云南省	2884	17			121488	113700	51	11700	251106	225596			59500	32400	9500		17600			8256		876	6	5981	3574					82078	13531	270			2	17								10827
彝良县	2004	530628	104.048289	27.625419	云南省	2796	17			123673	117394	52	11700	257215	230696			63900	33800	9900		20100			9891		938	6	4606.1	2224					80751	16177	407			2	41								12800
彝良县	2005	530628	104.048289	27.625419	云南省	2796	17	10	3	124651	118878	52	10869	259644	228750			67700	35300	10600		21900			10492		1000	6	6317	3918					79940	18015	360			2	45								10560
彝良县	2006	530628	104.048289	27.625419	云南省	2884	18	10	3	131080	123324	54	11852	264462	231577			96300	40500	22700		33100			11863		1127	6	8558	11875					78936	19147	357			2	28								15962
彝良县	2007	530628	104.048289	27.625419	云南省	2796	18	10	3	134844	125421	55	11731	270048	234368			115600	49200	27700		38700			11580		1260	6	13031	20121					77603	22729	324			3	28								18658
彝良县	2008	530628	104.048289	27.625419	云南省	2796	15	10	3	140506	132532	55	11900	279023	237984			136300	51400	43000		42000			11391		1390	7	56535	23599					79264	27782	364			3	28								20123
彝良县	2009	530628	104.048289	27.625419	云南省	2796	15	12	3	143037	133441	56	14900	289145	243821			166800	59200	60200		47300			18133		1629	17	67575	46652					79667	31358	1278			1									18536
彝良县	2010	530628	104.048289	27.625419	云南省	2800	15			146486	134317	56.2	14083	294668	246231			209800	72100	81800		55900			16155		2001	35	137881	119387					77567	31825	602			1	15								16333
彝良县	2011	530628	104.048289	27.625419	云南省	2800	15	12	3	149064	134565	57	12835	298207	248659			239100	73400	92200		73500			21382		2310	35	108700	145469					76146	32860	708			4	223								16340
彝良县	2012	530628	104.048289	27.625419	云南省	2799	15	12	3	150532	136583	58	11400	303479	252263			281000	74300	130400		76300			25645	12308	2650	28	123938	121977					75110	34568	827			4	279
彝良县	2013	530628	104.048289	27.625419	云南省	2800	14	12	3	151644	137817	58.7	17300	312031	256630			381300	120500	171800		89100			32600		3192	15	176024	240935					72283	35096	691			4	279								15230
彝良县	2014	530628	104.048289	27.625419	云南省	2799	15	12	3	164281	145808	59	17900	321656	257691			461300	157800	197800		105700			35200		3749	17	207213	340558					64329	35631	1120			4	324								16142
彝良县	2015	530628	104.048289	27.625419	云南省	2799	15	5	10	154200	153100	60	10900	325400		13477	71139	498100	177700	213500		106900	118800	51930	37000		4439	17	221007	429357					61547	34196	1284			4	324								12249
彝良县	2016	530628	104.048289	27.625419	云南省	2799	15	5	10	155500	161900	60	14600	327800		13638	65591	453700	189500	140900		123300	127727	54330	40334		6106	17	191705	457009					60493	35681	1581												10103
彝良县	2017	530628	104.048289	27.625419	云南省	2799	15	5	10	156700	161400	61	18400	331900		13476	66633	475900	197400	133000		145500	130296	57220	49926		6777	8	204030	250491					59150	36581	1463												8348
彝良县	2018	530628	104.048289	27.625419	云南省	2799	15	5	10	158000	161600	54.83	17700	335000		13585	67854	518800	210100	144700		164000	134033	65137	54809		7441	7	229271	341301					58334	36700	1909												6200
彝良县	2019	530628	104.048289	27.625419	云南省	2799	15	5	10	160800	149604	55.8	15991	340348		13825	68054	565900	220300	167600		178000	134500	64702	74719		8111	8	319800	398300					56153	29837	2106												6417
彝良县	2020	530628	104.048289	27.625419	云南省	2799	15	5	10	162346	146705	56.34	17030	346058		13825	68054	595811	219157	186842		189800			86459		8816	8							53903	29141	2348			6	736								6517
彝良县	2021	530628	104.048289	27.625419	云南省	2799	15	5	10	163918	143104	56.89	18821	336825		14240	74858	954157	265567	298724		389866					9847	12							56712	36510	1728			6	659								6550
彝良县	2022	530628	104.048289	27.625419	云南省	2799	15	5	10			50.34						1011107	286548	287723		436836						12							55425	25965	1728			6	566								6592
彝良县	2023	530628	104.048289	27.625419	云南省	2799		5	9									1126120	312322	333905		479893						52640							26093	2448	6			659	0								3460
德钦县	2002	533422	98.911561	28.486162	云南省	7272	8			11891	9910	6	3300	28748	26855			10900	5000	600		5200			12984		1224	4	249	6412					7104	1045	200			1	5								2561
德钦县	2003	533422	98.911561	28.486162	云南省	7272	7			12265	9959	6	3200	28327	26778			12000	5200	600		6200			14941			3	479	4193					7104	1142	185			1	5								2560
德钦县	2004	533422	98.911561	28.486162	云南省	7272	7			11942	9994	5.8	3000	27755	26251			13300	5200	600		7500			19826		904	3	525	8752					6098	1334	200			1	5								4290
德钦县	2005	533422	98.911561	28.486162	云南省	7272	7	4	2	12479	10078	6	3081	28556	26003			14900	5500	1200		8200			18089		1059	2	747	11811					6135	1500	200			1	5								3208
德钦县	2006	533422	98.911561	28.486162	云南省	7596	8	4	2	12673	10148	6	2878	29845	27694			20700	6400	5400		9000			25027		1271	2	802	27496					6045	1388	200			1	5								3651
德钦县	2007	533422	98.911561	28.486162	云南省	7272	8	4	2	12654	10248	6	2736	29002	26392			34900	7000	12000		15900			21137		1424	2	1279	41541					5682	1733	200			1	5								3751
德钦县	2008	533422	98.911561	28.486162	云南省	7272	8	4	2	12986	10317	6	3700	31038	28390			44300	8000	17300		19100			20881		1607	2	873	53066					5402	2049	200			1	5								5163
德钦县	2009	533422	98.911561	28.486162	云南省	7272	8	6	2	13314	10472	6	3600	29721	26847			60600	8700	26200		25600			25779		1860	3	35121	76234					5332	2339	200			1	5								3182
德钦县	2010	533422	98.911561	28.486162	云南省	7272	8			13447	10465	6	3962	29810	25519			78800	9300	40000		29500			37764		2616	3	40991	109317					5267	2760	200			1	5								4320
德钦县	2011	533422	98.911561	28.486162	云南省	7272	8	6	2	13661	10641	6	4169	30709	25668			94700	9600	51400		33800			38716		2944	3	55912	137484					4985	2857	200			1	20								4350
德钦县	2012	533422	98.911561	28.486162	云南省	7272	8	6	2	13758	10693	6	4400	31100	26033			118900	10100	62200		46500			45630	16993	3372	3	70829	44387					4715	2836	200			1	20								4200
德钦县	2013	533422	98.911561	28.486162	云南省	7272	7	6	2	13812	10802	6	4900	29110	24787			144900	11900	70500		62500			51200		4222	2	87508	264843					4342	2679	200			1	20								4162
德钦县	2014	533422	98.911561	28.486162	云南省	7290	8	6	2	14161	10858	6	5400	29132	24953			164400	13400	77400		73600			53300		5136	2	52309	331053					4005	2115	216			1	80								3876
德钦县	2015	533422	98.911561	28.486162	云南省	7290	8	6	2	13900	10900	6	5200	29500		1604	6521	193100	13600	93500		86000	5367	4244	56000		5911	2	64682	420502					3849	1818	207			1	15								3100
德钦县	2016	533422	98.911561	28.486162	云南省	7291	8	6	2	14000	11000	6	4900	27800		1604	6521	224700	14700	89500		120400	5775	4622	65126		5899	2	78381	525722					3889	1818	222			2	20								2700
德钦县	2017	533422	98.911561	28.486162	云南省	7291	8	6	2	14000	11100	6	4500	28400		1652	6526	245700	15300	93200		137200	6934	5178	77448		6516	2	85511	565508					3651	1365	219			2	20								4095
德钦县	2018	533422	98.911561	28.486162	云南省	7291	8	6	2	14000	11200	6.8	4600	27900		1598	6568	276300	16500	105600		154200	7908	4978	108308		7115	1	42749	626175					3569	1348	219			2	20								5116
德钦县	2019	533422	98.911561	28.486162	云南省	7291	8	6	2	14000	11262	6.81	4603	27409		1598	6568	469100	58000	178000		165000	24075	15345	126969		7791	1		724600					3488	1437	219			2	20								5116
德钦县	2020	533422	98.911561	28.486162	云南省	7291	8	6	2	14055	11864	6.82	4689	25982		2911	3936	343237	17536	149895		175800			148884		8556	1							3490	1516	228			3	44								40125
德钦县	2021	533422	98.911561	28.486162	云南省	7291	8	6	2	13829	11684	6.71	4372	25455		1313	11716	394650	20700	155009		218941					9449	1							3451	1584	234			1	116
德钦县	2022	533422	98.911561	28.486162	云南省	7291	8	6	2			5.47						418934	25856	163872		229206						1							3470	1579	233			4	206								1885
德钦县	2023	533422	98.911561	28.486162	云南省	7291		6	2									459250	26459	181279		251512						3536							1563	248	3			206	0								1458
思茅区	2002	530802	100.977165	22.786910	云南省	3928	8			53892	26543	23	42300	64303	56703			80300	17700	24700		37900			6957		1422	24	36197	28126	98	17	1365	846	21429	9574	981			7	152								34241
思茅区	2003	530802	100.977165	22.786910	云南省	3928	7			55865	26248	19	41700	64029	56471			96100	18100	30900		47000			7448		1473	26	39963	37865	85	17	1380	863	21349	10442	995			7	156								47846
思茅区	2004	530802	100.977165	22.786910	云南省	3928	7			57561	26592	19.3	40700	65162	56989			114500	18400	39700		56400			8028		1469	25	48120.7	44018	85	17	1405	883	21219	11305	968			8	128								53245
思茅区	2005	530802	100.977165	22.786910	云南省	3928	7	2	5	59423	27883	20	39600	66530	57505			131200	21500	46600		63100			8527		1599	23	57539	48011					21170	12366	972			7	163								58124
思茅区	2006	530802	100.977165	22.786910	云南省	3881	8	80		60893	28599	20	35500	68420	59164			181800	25300	66800		89700			10051		1737	22	78675	61958					21001	13329	844			8	131								70997
思茅区	2007	530802	100.977165	22.786910	云南省	3881	8	80		63277	29968	21	39000	72944	63018			216200	30600	71300		114200			10560		1922	19	105655	42225					21424	14523	1067			8	166								76300
思茅区	2008	530802	100.977165	22.786910	云南省	4093	7	2	4	64425	30194	21	39000	73855	62597			260800	33900	92800		134000			12386		2180	22	132108	50078					22563	16229	1054			8	166								86853
思茅区	2009	530802	100.977165	22.786910	云南省	4093	7	3	4	65891	31141	21	31800	75559	63192			331700	40500	128400		162700			19863		2588	24	209042	135166					23768	17557	1055			8	202								84529
思茅区	2010	530802	100.977165	22.786910	云南省	4093	7			67088	31853	21.5	29000	77432	63175			394400	50400	160800		183100			23972		3050	22	252103	113640					24349	18627	1296			8	119								116980
思茅区	2011	530802	100.977165	22.786910	云南省	4093	7	3	4	68438	32651	22	30900	78311	63881			458800	56100	180300		222400			26665		3472	23	282810	179698					24269	18537	1936			8	155								97958
思茅区	2012	530802	100.977165	22.786910	云南省	4093	7	3	4	69593	33701	22	31900	79991	64077			541100	59000	220800		261300			21611	13749	3983	25	335256	277300					23944	18824	2049			7	119								94965
思茅区	2013	530802	100.977165	22.786910	云南省	4093	6	3	4	70690	34158	22	47400	81565	64782			644400	68200	281200		295000			25400		4802	23	396335	942781					23949	19158	2193			7	143								91189
思茅区	2014	530802	100.977165	22.786910	云南省	4093	7	3	4	72310	34985	22	54200	84225	67469			771600	88900	335400		347300			31500		5648	24	436175	1312336					23809	19069	2572			7	154								93654
思茅区	2015	530802	100.977165	22.786910	云南省	4093	7	2	5	72100	29200	22	20500	74500		24237	33638	907500	105400	405900		396200	58303	25182	35000		6561	28	398074	1692341					24041	19356	2656			7	155								89274
思茅区	2016	530802	100.977165	22.786910	云南省	4093	7	2	5	72800	29300	23	52600	73800		22656	35414	1092900	123800	430100		539000	73002	27020	38865		7650	28	653871	1425529					24592	19680	3078			8	205								74200
思茅区	2017	530802	100.977165	22.786910	云南省	4093	7	2	5	73400	29600	23	51600	73900		21977	35710	1199500	129000	467400		603100	76027	27924	47026		8573	32	471923	1430209					25480	19970	3010			8	207								70000
思茅区	2018	530802	100.977165	22.786910	云南省	4093	7	2	5	73700	30000	31.44	45400	71200		25722	37115	1324100	137200	516500		670400	83812	27603	69825		9366	35	594750	1251670					26400	19800	3608			8	207								66200
思茅区	2019	530802	100.977165	22.786910	云南省	4093	7	2	5	74000	30714	31.58	43763	75518		23700	37510	1480700	145900	588700		746100	91534	27610	79842		10209	36	647500	1330600					27005	19551	3700			8	207								66330
思茅区	2020	530802	100.977165	22.786910	云南省	4093	7	2	5	74300	31080	31.7	50775	75500		28203	44637	1602173	153115	665863		783200			85829		11162	41							28538	20031	4140			8	207								53761
思茅区	2021	530802	100.977165	22.786910	云南省	4093	7	2	5	74675	31363	31.86	46609	76715		28301	45220	2171683	186092	696536		1289055					12337	42							30005	20805	4822			8	207								53760
思茅区	2022	530802	100.977165	22.786910	云南省	4093	6	2	4			41.6						2241116	209151	670888		1361077						44							30467	22104	5137			6	689								52000
思茅区	2023	530802	100.977165	22.786910	云南省	4093		2	4									2400501	242790	726474		1431237						30535							23556	5512	6			487	0								36375
文山市	2002	532601	104.232510	23.386306	云南省	2959	17			94984	75671	41	30700	191884	176905			152500	38500	60100		53900			8986		1004	23	78629	31136					56031	19401	1209			3	38								30567
文山市	2003	532601	104.232510	23.386306	云南省	2959	16			96731	76406	42	30400	193720	177143			177700	43600	69700		64500			10456		1090	21	88018	36892					52681	26409	1354			3	38								36000
文山市	2004	532601	104.232510	23.386306	云南省	2959	16			98789	77344	42.4	27700	194780	176472			206700	46000	83600		77000			12363		1184	22	114882	46064					49898	29399	1484			3	40								38516
文山市	2005	532601	104.232510	23.386306	云南省	2959	16	3	9	111254	78335	43	28848	196026	176001			238200	49300	101100		87800			13390		1303	20	137013	34501					47135	27840	1834			4	48								44293
文山市	2006	532601	104.232510	23.386306	云南省	3064	16	3	9	112733	79315	44	30119	197050	172369			329500	60300	139500		129700			15316		1459	25	171258	38593					46537	33468	1846			2	53								62000
文山市	2007	532601	104.232510	23.386306	云南省	2959	16	3	9	117281	80034	44	31845	198646	172503			436900	70900	169200		196900			16956		1610	25	258168	88738					45869	33223	1937			2	53								64000
文山市	2008	532601	104.232510	23.386306	云南省	2959	15	3	9	121865	81761	45	31900	200767	172266			518200	75200	218300		224600			16659		1764	28	321984	89300					45488	31722	1911			2	53								80000
文山市	2009	532601	104.232510	23.386306	云南省	2977	15	7	8	129122	83012	46	38900	202297	170533			622100	82000	274600		265500			20001		2063	25	442874	291498					46244	34416	2069			2	53								80000
文山市	2010	532601	104.232510	23.386306	云南省	2977	15			127632	81738	46.2	40828	203511	169830			743200	89100	338500		315500			24574		2476	25	501510	213038					46703	32245	2170			2	53								77000
文山市	2011	532601	104.232510	23.386306	云南省	2977	15	7	8	137678	81255	47	46488	206085	166475			843000	96500	387700		358800			26534		2945	24	567871	340729					46454	33051	2134			2	78								70000
文山市	2012	532601	104.232510	23.386306	云南省	2977	15	7	8	140921	83923	48	49500	210329	166774			1000700	100200	481100		419500			29043	15837	3547	25	706828	409582	151	35	2689	2060	46185	33094	2187	1881		2	78								68000
文山市	2013	532601	104.232510	23.386306	云南省	2977	14	7	8	143512	85114	48.3	44800	209604	165379			1205100	126900	593200		485000			33000		4691	23	943566	744723	153	24	2543	2074	46355	32952	2192	1898	1790	2	332	120299	16331			1588	225	3	66000
文山市	2014	532601	104.232510	23.386306	云南省	2977	14	7	7	147817	87611	49	46500	216581	166057			1406400	149900	699000		557600			36900		5410	26	1173924	689558	142	25	2543	2109	46208	32678	2235	1936	1807	8	379	138731	17810	2351	1323	1930	420	4	56000
文山市	2015	532601	104.232510	23.386306	云南省	2977	14	7	7	145300	88500	48	52400	216100		22345	45299	1581000	156700	784800		639500	106239	46039	41500		6465	29	1252182	1172018	134	23	2550	2061	46220	31744	1690	1316	564	2	379	169166	24787	2351	1282	1780	430	4	53000
文山市	2016	532601	104.232510	23.386306	云南省	2977	14	7	7	146100	88600	48	51400	218000		20226	45578	1766400	165200	883700		717500	112363	48418	45600		7720	29	1876080	1407743	115	22	2569	2082	46766	32169	1697	1313	566	2	379	137162	27078	655	385	151	435	4	52756
文山市	2017	532601	104.232510	23.386306	云南省	2977	14	7	7	146600	86100	49	51900	218800		32318	94203	1894900	169100	866600		859200	114734	49691	55473		8484	28	1576000	1661863					48488	32701	1761			3	750								51809
文山市	2018	532601	104.232510	23.386306	云南省	2959	14	7	7	147100	85400	49.89	56500	218300		6284	48389	2079700	177100	937800		964800	119095	52023	65204		9278	32	1483714	1869885					49628	33696	1761			3	750								51759
文山市	2019	532601	104.232510	23.386306	云南省	2959	14	7	7	147755	86054	50.1	58802	220714		7128	51202	2285900	185600	1022600		1077700	127956	49017	73506		10178	32	1294500	2214500					51016	35075	1845			3	750								51759
文山市	2020	532601	104.232510	23.386306	云南省	2959	14	7	7	148486	86219	50.35	61900	215514		20915	57188	2470845	193084	1116407		1161300			79616		11115	30							53163	37194	1855			3	650								52860
文山市	2021	532601	104.232510	23.386306	云南省	2959	14	7	7	150353	84563	50.98	53727	216652		21601	56086	3096857	235401	1315415		1546041					12504	34							55465	39452	1961			4	720								52865
文山市	2022	532601	104.232510	23.386306	云南省	2977	14	7	7			62.38						3244531	271431	1371400		1601700						35							57815	41664	1883			8	1230								53151
文山市	2023	532601	104.232510	23.386306	云南省	2977		7	7									3605279	266052	1663745		1675482						58079							42817	2000	3			1330	0								54215
新平彝族傣族自治县	2002	530427	101.990157	24.070051	云南省	4223	12	10	2	69282	55785	26	16300	135474	116303			69600	30700	19600		19300			9433		1849	14	38173	17656					25141	16400	568			13	303								16139
新平彝族傣族自治县	2003	530427	101.990157	24.070051	云南省	4223	11	10	2	70306	56400	27	14400	140194	119369			74200	29900	22300		21900			11234		1905	10	37495	30515					22730	15212	568			12	326								20194
新平彝族傣族自治县	2004	530427	101.990157	24.070051	云南省	4223	11	10	2	71333	59716	26.8	14800	142199	121410			80100	31600	23200		25200			12710		1986	11	38774.9	24020					20828	15381	568			12	294								24216
新平彝族傣族自治县	2005	530427	101.990157	24.070051	云南省	4223	11	6	6	72096	57159	27	12976	141981	119901			90400	34100	27700		28600			13015		2077	11	52839	29689					19398	16347	568			12	294								24304
新平彝族傣族自治县	2006	530427	101.990157	24.070051	云南省	4223	12	6	6	73006	58059	27	12895	146800	124972			107200	38700	36900		31600			16289		2420	13	119626	29000					18522	15757	568			12	300								26847
新平彝族傣族自治县	2007	530427	101.990157	24.070051	云南省	4223	12	6	6	73106	59136	27	14128	147810	124452			196600	45300	92900		58400			17974		2688	12	250994	76456					20814	14264	568			12	300								69654
新平彝族傣族自治县	2008	530427	101.990157	24.070051	云南省	4223	12	6	6	78617	59716	27	14000	148058	120632			245700	48700	133500		63500			13329		2886	10	315560	124629					21589	12653	608			12	300								33799
新平彝族傣族自治县	2009	530427	101.990157	24.070051	云南省	4223	12	6	6	80562	60091	27	16500	151245	120620			332000	53300	204100		74600			24416		3288	12	549766	115214					22574	11661	568			12	311								26566
新平彝族傣族自治县	2010	530427	101.990157	24.070051	云南省	4223	12	10	2	81492	60578	27.2	16400	152562	120800			417600	68200	259100		90400			25387		4005	12	597111	155292					24149	11655	678			12	351								26989
新平彝族傣族自治县	2011	530427	101.990157	24.070051	云南省	4223	12	6	6	82485	61454	27	18205	152532	118958			410400	76100	205300		129000			29410		4335	16	695470	216540					23175	12029	651			12	351								24434
新平彝族傣族自治县	2012	530427	101.990157	24.070051	云南省	4223	12	6	6	83495	62300	27	19000	154582	113649			537900	73300	317900		146600			30133	16103	4797	18	1033732	258810					23018	9980	933			12	351								15378
新平彝族傣族自治县	2013	530427	101.990157	24.070051	云南省	4223	11	6	4	84283	64067	27.4	16400	159051	112777			719900	88300	470700		160900			35400		5667	14	1380168	266602					22464	10406	933			12	352								13165
新平彝族傣族自治县	2014	530427	101.990157	24.070051	云南省	4223	12	6	4	85220	64700	27	21700	158956	110996			848200	116200	547000		185000			41100		6666	16	1566185	364193					21732	10741	817			12	330								14141
新平彝族傣族自治县	2015	530427	101.990157	24.070051	云南省	4223	10	6	4	84900	65200	28	25400	159800		14077	32334	949200	140800	599900		208500	88464	42624	45300		7806	20	1753483	510545					20551	11174	1130			12	354								11396
新平彝族傣族自治县	2016	530427	101.990157	24.070051	云南省	4223	10	6	4	85300	66600	28	25000	162300		16026	33462	1050800	160000	453400		437400	99520	49837	46748		9334	20	1734862	628991					19670	11044	1223			12	356								10424
新平彝族傣族自治县	2017	530427	101.990157	24.070051	云南省	4223	10	6	4	85300	67400	28	24800	163700		16530	33208	1130500	169000	456300		505200	100996	56349	52848		10281	20	1645752	805857					18811	10830	1488			12	537								8786
新平彝族傣族自治县	2018	530427	101.990157	24.070051	云南省	4223	10	6	4	85600	67500	29.16	26100	162100		15466	34296	1246800	186400	486200		574200	108793	65002	61263		11226	29	1730585	1110084					18290	10285	1444			11	702								8228
新平彝族傣族自治县	2019	530427	101.990157	24.070051	云南省	4223	10	6	4	85800	69720	29.2	25529	164011		15710	35569	1396800	203000	539200		654600	116359	71718	71170		12259	32	1992000	1425500					17827	9891	1339			11	768								7700
新平彝族傣族自治县	2020	530427	101.990157	24.070051	云南省	4223	10	6	4	85751	69720	29.2	25004	164011		19912	34878	1513439	213976	595178		704200			76436		13424	32							17591	12690	1438			11	915								6800
新平彝族傣族自治县	2021	530427	101.990157	24.070051	云南省	4223	10	6	4	85781	68415	29.21	18076	162593		17949	34595	1972186	264477	802430		905279					14807	31							17478	12742	1438			12	935								6700
新平彝族傣族自治县	2022	530427	101.990157	24.070051	云南省	4223	10	6	4			26.28						2138601	295292	879253		964056						32							17443	12872	1467			64	1649								5800
新平彝族傣族自治县	2023	530427	101.990157	24.070051	云南省	4223		6	4									2437517	340711	1009678		1087128						17588							12672	1374	60			1610	0								6300
施甸县	2002	530521	99.189221	24.723064	云南省	2009	15			75848	70235	32	10200	179242	156991			77700	39200	7700		30800			7746		1334	6	10224	1593					33793	16934	409												9589
施甸县	2003	530521	99.189221	24.723064	云南省	2009	14			76540	70592	33	10000	177244	155124			81900	39400	9700		32900			9135		1392	7	13932	2882					32863	17287	444												10505
施甸县	2004	530521	99.189221	24.723064	云南省	2009	14			77495	71651	32.6	9700	177629	153842			86400	40600	9700		36100			10553		1450	7	11733.6	4409					32758	17940	421			1	22								11197
施甸县	2005	530521	99.189221	24.723064	云南省	2009	14	10	3	77995	72307	33	9803	178583	154831			91300	42500	11000		37700			9514		1498	7	11121	7836					32565	18667	425			1	22								12045
施甸县	2006	530521	99.189221	24.723064	云南省	2009	15	10	3	79219	75916	33	8725	180052	155576			98500	44500	11800		42100			11122		1582	5	2770	14675					32179	18893	425			1	20								29629
施甸县	2007	530521	99.189221	24.723064	云南省	2009	13	10	3	80072	74502	33	8653	181895	156269			113900	50700	15500		47700			12186		1717	4	2868	22065					32581	17831	425			1	20								35087
施甸县	2008	530521	99.189221	24.723064	云南省	2009	13	10	3	80937	75391	33	8600	184951	156779			127100	55000	17300		54800			6882		1846	7	10027	31802					32174	17709	474			1	20								19653
施甸县	2009	530521	99.189221	24.723064	云南省	2009	13	8	5	81749	76002	33	9800	185292	153377			148600	60100	23000		65500			16723		2086	7	10889	49593					31527	17366	423			1	20								18344
施甸县	2010	530521	99.189221	24.723064	云南省	2009	13			82492	74885	33.3	10778	188458	153654			171700	66000	30700		75000			20274		2388	6	35104	56212					30060	18470	443			1	20								11977
施甸县	2011	530521	99.189221	24.723064	云南省	2009	13	8	5	83722	77475	34	11111	189219	154210			195000	76000	37200		81800			23660		2686	9	43003	87822					28679	19203	443			1	27								11979
施甸县	2012	530521	99.189221	24.723064	云南省	2009	13	8	5	88734	79837	34	10500	191954	153259			228600	86300	48800		93500			27045	12607	3116	7	68400	120860					27359	20100	444			1	27								21927
施甸县	2013	530521	99.189221	24.723064	云南省	2009	13	8	5	87262	79568	33.9	11500	190250	148777			287100	107500	69400		110200			30000		3922	6	97913	135227					25772	20093	444			2	27								17100
施甸县	2014	530521	99.189221	24.723064	云南省	2009	13	8	5	96506	84484	34	11600	194353	151378			340100	122100	85400		132600			31100		4523	9	112799	115775					24630	18668	464			3	350								13980
施甸县	2015	530521	99.189221	24.723064	云南省	2009	13	8	5	90900	87900	34	13500	194700		21477	24990	396800	136600	101500		158700	49068	64251	39800		5401	14	161904	156298					23621	18240	1008			3	350								10000
施甸县	2016	530521	99.189221	24.723064	云南省	2009	13	8	5	91400	92600	34	14800	190100		21547	23667	454800	145100	129600		180100	51021	67535	37293		7034	16	195924	320551					22849	17964	1053			3	300								12120
施甸县	2017	530521	99.189221	24.723064	云南省	2009	13	8	5	91900	97000	34	14200	193600		22419	24075	501800	151200	142900		207700	56375	72633	45727		7807	22	239030	640888					22334	17757	1351			3	400								8600
施甸县	2018	530521	99.189221	24.723064	云南省	2009	13	8	5	92400	97900	31.61	14400	193700		25826	21746	560400	159700	156500		243800	59534	76703	54004		8629	24	272254	1026196					22265	17333	1571			5	950								6520
施甸县	2019	530521	99.189221	24.723064	云南省	2009	13	8	5	93000	98719	31.8	16766	192478		22919	21682	625200	166100	184700		274400	60117	82081	62910		9440	27	336200	1460000					22370	16853	1796			3	300								7389
施甸县	2020	530521	99.189221	24.723064	云南省	2009	13	8	5	93584	96563	32	19222	194739		23241	22003	674686	168861	211830		294000			63548		10299	27							22872	15956	1844			3	130								8506
施甸县	2021	530521	99.189221	24.723064	云南省	2009	13	8	5	93701	90623	32.04	14531	196236		27891	23957	904965	208101	308287		388577					11432	27							23611	15324	2085			4	130								7303
施甸县	2022	530521	99.189221	24.723064	云南省	2009	13	8	5			29.3						900820	245816	240034		414970						26							24258	14469	2087			3	166								7606
施甸县	2023	530521	99.189221	24.723064	云南省	2009		8	5									1001980	284989	276023		440968						24319							14196	2098	3			128	0								6542
昌宁县	2002	530524	99.605142	24.827839	云南省	3888	14			81187	73897	33	12900	177480	155310			91300	48400	17500		25400			7983		1383	8	19309	14847					30362	17073	570			1	19								12021
昌宁县	2003	530524	99.605142	24.827839	云南省	3888	13			82176	74551	34	12100	178202	155647			99000	50300	20300		28500			9725		1425	5	22870	17525					28454	16790	578			2	20								14751
昌宁县	2004	530524	99.605142	24.827839	云南省	3888	13			83040	74415	33.8	11600	179305	155536			107500	53000	22900		31600			11497		1487	5	19091.8	13038					30884	16550	542			2	20								17990
昌宁县	2005	530524	99.605142	24.827839	云南省	3888	13	5	6	84221	74852	34	12191	180233	155898			116400	55300	25400		35800			11369		1566	5	16304	27313					31686	16156	579			2	20								20283
昌宁县	2006	530524	99.605142	24.827839	云南省	3888	14	5	6	85395	75441	34	12798	181361	156503			129200	58700	29400		41100			11277		1692	8	26227	28767					32319	16677	575			2	15								26000
昌宁县	2007	530524	99.605142	24.827839	云南省	3888	13	5	6	86393	75883	34	10801	183478	156950			155800	70000	37000		48800			16473		1853	7	31626	39393					32912	16525	575			2	30								27765
昌宁县	2008	530524	99.605142	24.827839	云南省	3888	13	5	6	88518	76388	34	11400	185585	157680			179500	77500	44400		57600			15578		2001	8	33931	51818					32845	17182	603			2	20								31594
昌宁县	2009	530524	99.605142	24.827839	云南省	3888	13	8	5	90592	77193	34	13000	188223	159819			220900	95700	54100		71100			16231		2348	8	47396	82424					32575	17721	638			2	20								35117
昌宁县	2010	530524	99.605142	24.827839	云南省	3888	13			91579	77792	34.4	13399	191040	161426			252400	103000	64700		84700			19499		2714	12	60237	103359					31728	20714	467			2	30								42000
昌宁县	2011	530524	99.605142	24.827839	云南省	3888	13	8	5	93095	78758	35	13727	195930	165190			292800	137900	72500		82400			21946		3143	20	72844	135328					30978	22301	655			2	28								28133
昌宁县	2012	530524	99.605142	24.827839	云南省	3888	13	8	5	94124	79055	35	15400	197387	162833			347300	158700	89800		98700			22036	13130	3653	21	100683	187201					29874	20897	878			3	97								48240
昌宁县	2013	530524	99.605142	24.827839	云南省	3888	13	8	5	94357	78722	34.8	16300	198097	162516			467300	201900	153000		112400			26300		4563	18	130025	264831					28733	20809	810			3	97								20800
昌宁县	2014	530524	99.605142	24.827839	云南省	3888	13	8	5	101871	92051	35	18800	202666	162307			579100	231800	210200		137100			31400		5341	18	297951	188196					27357	21134	1026			3	97								19487
昌宁县	2015	530524	99.605142	24.827839	云南省	3888	13	8	5	95300	98700	35	13700	198000		16955	25356	685500	272500	244400		168600	151340	108592	40200		6383	26	370735	244703					25703	20409	948			3	97								16685
昌宁县	2016	530524	99.605142	24.827839	云南省	3888	13	4	9	95800	103500	35	21200	195900		17321	26255	767200	289900	267200		210100	164293	114612	42906		7419	29	538264	349836					24097	21139	1142			3	97								13230
昌宁县	2017	530524	99.605142	24.827839	云南省	3888	13	4	9	96300	102700	35	20800	193800		17916	26644	837300	301800	292800		242700	170160	118502	47299		7947	36	601945	500477					22962	21195	1410			4	144								10559
昌宁县	2018	530524	99.605142	24.827839	云南省	3888	13	4	9	96900	102800	35.55	21600	196900		18250	28322	941600	331300	322500		287800	186874	130020	54160		9097	41	652526	684950					22366	20540	1542			7	811								13200
昌宁县	2019	530524	99.605142	24.827839	云南省	3888	13	4	9	97600	102431	35.8	23225	199260		18292	27698	1036200	343300	367000		325900	195319	132822	58463		9952	47	744900	1030500					21479	13452	1763			2	116								10714
昌宁县	2020	530524	99.605142	24.827839	云南省	3888	13	4	9	98165	102153	36.01	25240	204082		20127	29667	1112612	353736	413049		345900			59410		10907	53							21376	19338	1826			2	211								10400
昌宁县	2021	530524	99.605142	24.827839	云南省	3888	13	4	9	98274	101766	36.05	14765	201277		19808	29919	1477923	446176	559436		472311					12063	54							21304	18529	1626			5	541								8313
昌宁县	2022	530524	99.605142	24.827839	云南省	3888	13	4	9			31.99						1631925	529740	604896		497289						59							21631	17289	2115			5	541								8327
昌宁县	2023	530524	99.605142	24.827839	云南省	3888		4	9									1831925	613668	676795		541462						21263							16808	2118	8			821	0								9382
易门县	2002	530425	102.162531	24.671651	云南省	1571	7			46468	35267	17	17500	84042	71259			94200	24100	30800		39300			9606		1895	15	62114	5384					15529	7661	607			7	252								14931
易门县	2003	530425	102.162531	24.671651	云南省	1571	6			47500	35556	17	14900	84297	71265			99200	24800	32700		41700			11040		1956	15	66592	9869					15538	7570	425			7	258								19147
易门县	2004	530425	102.162531	24.671651	云南省	1571	6			50441	35834	17.5	13100	84583	71872			103600	26000	37200		40400			12458		2038	11	65734.6	4460					15050	9955	630			7	258								22461
易门县	2005	530425	102.162531	24.671651	云南省	1571	6	1	3	50643	36786	17	12228	86972	71811			112700	27300	40400		44900			12698		2137	16	80742	10036					14486	9332	554			7	258								24210
易门县	2006	530425	102.162531	24.671651	云南省	1571	7	1	3	51081	37555	17	11991	88676	71684			133500	30800	53900		48800			13477		2543	21	150020	23711					14370	9009	505			7	203								28217
易门县	2007	530425	102.162531	24.671651	云南省	1571	7	1	3	51605	37795	17	10672	89545	70642			139900	36200	49700		54000			14333		2834	21	133448	35106					14644	8771	677			7	264								55067
易门县	2008	530425	102.162531	24.671651	云南省	1571	7	1	3	53591	37917	17	10700	88639	66515			176500	38500	75100		63000			13097		3054	22	192697	54582					14907	8951	584			7	264								30416
易门县	2009	530425	102.162531	24.671651	云南省	1572	7	4	3	55782	38085	17	11900	89013	63792			238200	46000	120000		72200			20618		3505	30	375434	85825					15307	8404	508			7	264								27221
易门县	2010	530425	102.162531	24.671651	云南省	1571	7			55948	38347	17	12600	87036	61514			301200	56900	160900		83400			19679		4267	35	409167	104730					15018	8741	636			7	264								27265
易门县	2011	530425	102.162531	24.671651	云南省	1571	7	4	3	56784	38733	17	13808	87908	60956			287500	58700	132100		96700			22351		4630	35	303914	117300					15084	9020	928			7	206								24570
易门县	2012	530425	102.162531	24.671651	云南省	1571	7	4	3	57281	39562	17	14200	88915	59405			329500	63300	151200		115100			24839	15454	5193	39	390707	181158					14727	9538	919			7	206								12561
易门县	2013	530425	102.162531	24.671651	云南省	1571	6	4	1	57573	40093	16.9	13200	90785	59952			385700	73100	180800		131800			27000		6003	20	439304	257120					13992	9552	919			7	237								17481
易门县	2014	530425	102.162531	24.671651	云南省	1571	5	4	1	59020	40262	17	13100	86392	54415			442900	84500	208700		149700			37400		6903	24	478449	169227					13107	9481	956			7	150								14062
易门县	2015	530425	102.162531	24.671651	云南省	1571	5	4	1	57900	40300	17	13100	88100		18540	16176	505400	91800	246800		166800	43327	43716	40200		8084	27	511507	237874					11872	9363	978			7	225								10595
易门县	2016	530425	102.162531	24.671651	云南省	1571	5	4	1	58300	41700	17	14300	90000		18881	17478	646200	101100	310000		235200	45292	51160	43325		9349	30	649275	419054					10824	9256	951			7	217								8785
易门县	2017	530425	102.162531	24.671651	云南省	1571	5	4	1	58300	41900	17	14800	89000		19784	18253	745100	105200	379400		260500	46929	54213	51996		10437	41	654056	607787					9603	9176	968			7	223								7606
易门县	2018	530425	102.162531	24.671651	云南省	1571	5	4	1	58600	43000	18.08	16200	91500		20083	19016	853800	110700	442000		301100	49380	57044	60541		11472	53	1068948	764300					8662	6962	983			7	197								8536
易门县	2019	530425	102.162531	24.671651	云南省	1527	5	4	1	58700	42536	18.11	15696	91174		21412	18868	1005100	114400	542900		347800	51696	57110	66906		12516	52	1249100	1009800					8299	8650	1021			8	290								5347
易门县	2020	530425	102.162531	24.671651	云南省	1527	5	4	1	58741	42536	18.11	17065	91174		24123	20222	1079320	120530	609590		349200			75864		13642	49							7928	8677	991			8	300								5316
易门县	2021	530425	102.162531	24.671651	云南省	1527	5	4	1	58773	41733	18.12	8515	90643		23178	19446	1363727	147399	587543		628785					15102	54							7926	8045	955			7	262								4884
易门县	2022	530425	102.162531	24.671651	云南省	1527	5	4	1			15.17						1325161	155298	475109		694754						54							7934	6365	986			8	776								4806
易门县	2023	530425	102.162531	24.671651	云南省	1527		4	1									1537780	170087	615778		751915						7742							6226	1085	34			1196	0								4674
昭阳区	2002	530602	103.706539	27.320075	云南省	2200						73.6	158300					403600	55200	192300		156000			8049		1023		193400
昭阳区	2003	530602	103.706539	27.320075	云南省	2200				196000		74.1	22900					399100	56400	165900		176800			8568		1048		175600
昭阳区	2004	530602	103.706539	27.320075	云南省	2240	21			192959	157683	74.8	20200	340150	267336			421000	56900	191700		172400			10295		1111	20	232834	88477					101617	39926	1491			4	165								61094
昭阳区	2005	530602	103.706539	27.320075	云南省	2240	21	13	4	203483	161625	75.6	18400	341254	279401			429600	61900	180000		187800			10675		1193	15	232761	53588					99884	42079	1425			5	245								61100
昭阳区	2006	530602	103.706539	27.320075	云南省	2240	25	13	4	212899	165369	76.7	19800	351073	280518			515000	71900	237800		205200			11441		1352	18	323258	58404					100678	43104	1396			5	295								62616
昭阳区	2007	530602	103.706539	27.320075	云南省	2240	25	13	4	216473	168494	74.87	22000	354185	280687			566300	81800	277200		207400			12312		1499	21	429977	297997					99482	47446	1988			6	231								68459
昭阳区	2008	530602	103.706539	27.320075	云南省	2240	20	13	4	226037	163837	75.51	22900	347213	255275			636900	86500	306900		243500			13050		1668	21	478625	422074					101465	48611	1829			6	231								76778
昭阳区	2009	530602	103.706539	27.320075	云南省	2240	20	14	3	232870	164759	79.3	41300	352812	260135			752100	102900	330100		319100			21790		2016	28	583842	172735					102377	51407	1738			7	312								68663
昭阳区	2010	530602	103.706539	27.320075	云南省	2240	20			239064	167283	80.1	49000	360153	264909			884700	123900	382400		378300			26850		2495	42	666528	229826					101527	51162	2231			6	280								63815
昭阳区	2011	530602	103.706539	27.320075	云南省	2240	20	14	3	245110	173371	80.76	55800	371682	269977			1020500	126800	489100		404600			29019		2927	54	700407	279496					100365	54681	2231			6	290								52010
昭阳区	2012	530602	103.706539	27.320075	云南省	2240	20	14	3	251208	178986	78.87	59000	380500	278267			1232800	126900	636400		469500			29909	12615	3226	48	806837	306383					98119	57149	2750			8	350
昭阳区	2013	530602	103.706539	27.320075	云南省	2240	17	14	3	255376	189653	79.5	54400	374557	275169			1479900	163800	774800		541300			39100		3786	30	911432	505926					95418	58527	1339			8	540								56097
昭阳区	2014	530602	103.706539	27.320075	云南省	2240	17	14	3	266715	195324	80.17	54400	381447	273077			1704400	203400	879300		621700			44800		4500	29	417115	675374					87486	58825	3971			7	1166								63768
昭阳区	2015	530602	103.706539	27.320075	云南省	2167	17	7	10	260200	198200	80.98	52600	385600		15764	45869	1876300	230100	958100		688100	124526	103311	48500		5333	30	394540	879275					84557	59889	4758			7	1166								52672
昭阳区	2016	530602	103.706539	27.320075	云南省	2167	17	7	10	262500	200100	81.71	51200	386600		13867	48418	2013300	248100	1042900		722300	151465	94227	51300		7154	27	1069410	1201288					82643	64247	5152			5	667								50723
昭阳区	2017	530602	103.706539	27.320075	云南省	2169	17	7	10	264600	202700	82.36	53100	388900		56326	107212	2161400	257200	1099300		804900	153684	96347	59082		7969	27	1105513	1504163					81960	40010	4752			5	348								46043
昭阳区	2018	530602	103.706539	27.320075	云南省	2169	17	7	10	266700	210100	83.02	56200	407600		52875	100410	2335800	271400	1147300		917000	170890	93701	67640		8766	35	1513138	2031683					81815	65839	5949			5	650								100534
昭阳区	2019	530602	103.706539	27.320075	云南省	2190	17	7	10	271500	212000	84.52	58955	409187		136182	156929	2558700	284800	1260900		1013000	197434	74198	78173		9608	32	1190900	2443800					87820	67134	5960			3	650								113429
昭阳区	2020	530602	103.706539	27.320075	云南省	2193	17	7	10	274682	214616	85.51	63225	423701		139556	157846	2732644	291370	1366032		1075200			89939		10520	25							88934	67700	6347			3	620								117930
昭阳区	2021	530602	103.706539	27.320075	云南省	2193	17	7	10	278023	213996	86.55	61129	416513		129235	142714	3384823	352362	1509403		1523058					11796	26							84652	66973	6581			3	876								118042
昭阳区	2022	530602	103.706539	27.320075	云南省	2193	17	7	10			91.18						3658440	376101	1588898		1693441						27							92816	72055	6557			3	807								16460
昭阳区	2023	530602	103.706539	27.320075	云南省	2193		7	9									4113108	392809	1837897		1882402						94548							74016	9351	5			1832	0								16471
晋宁区	2002	530115	102.595325	24.669077	云南省	1231	12			83916	67127	27	26500	141083	108991			184000	42800	99200		42000			8327		2554	30	95354	13996					24212	9603	441			7	165								26873
晋宁区	2003	530115	102.595325	24.669077	云南省	1231	11			85400	68371	27	22600	140941	110925			161900	44400	71000		46500			8698		2618	25	79865	7908					24403	9748	447			7	165								30757
晋宁区	2004	530115	102.595325	24.669077	云南省	1231	11			86710	68944	27	20100	140674	112674			170000	46500	74100		49400			9932		2657	23	82981.6						25003	11551	918			7	165								32778
晋宁区	2005	530115	102.595325	24.669077	云南省	1231	11	6	4	88034	69519	27	19907	141962	113560			180500	48800	79300		52400			10151		2709	23	97776	5488					25050	12117	918			7	168								31540
晋宁区	2006	530115	102.595325	24.669077	云南省	1391	12	6	4	88862	70032	27	19082	139472	111412			187600	54400	63800		69400			11539		3029	25	125607	11815					23672	14023	608			7	260								32193
晋宁区	2007	530115	102.595325	24.669077	云南省	1231	12	6	4	89982	70212	27	15517	139946	108936			237300	67200	91300		78700			13569		3229	26	188361	27022					23520	13571	895			7	302								30283
晋宁区	2008	530115	102.595325	24.669077	云南省	1231	9	6	4	99109	71857	28	16500	142829	108027			294400	72800	136800		84800			7972		3391	32	292590	58343					23600	14271	951			7	302								33280
晋宁区	2009	530115	102.595325	24.669077	云南省	1336	9	6	3	101079	71338	28	19900	143599	108489			339600	87600	152100		99900			17943		3820	33	348740	93557					23211	13744	980			7	302								25730
晋宁区	2010	530115	102.595325	24.669077	云南省	1336	9			104476	73596	27.8	22018	143843	109862			418000	92400	206700		118900			21576		4334	40	482693	166496					23245	15036	980			7	302								25850
晋宁区	2011	530115	102.595325	24.669077	云南省	1336	8	2	6	108126	76316	28	24923	145177	107433			491900	108500	252600		130800			23370		5062	46	530890	231424					22822	15230	823			7	302								31790
晋宁区	2012	530115	102.595325	24.669077	云南省	1336	8	2	6	113280	80255	28	24000	144670	103713			561500	120400	288500		152700			27016	17431	6076	63	703132	486063					22380	14576	950			7	504								22004
晋宁区	2013	530115	102.595325	24.669077	云南省	1337	6	2	4	116613	81024	27.9	28000	145743	102282			673600	136000	356200		181400			35000		7522	54	897500	662327					21925	14300	811			6	285								26400
晋宁区	2014	530115	102.595325	24.669077	云南省	1337	6	2	4	113350	81823	28	30100	149009	102181			845200	162500	460400		222300			37700		9061	64	1184948	861000					21150	14185	834			6	310								31000
晋宁区	2015	530115	102.595325	24.669077	云南省	1337	6	2	4	120300	82600	28	31300	151800		37900	62106	960600	174500	527900		258200	140070	31548	42000		10728	91	1394557	1178271					20452	13915	1144			6	310								22500
晋宁区	2016	530115	102.595325	24.669077	云南省	1337	6	2	4	121300	83400	28	30700	151400		39800	58600	1046100	190600	435900		419600	155928	31660	47452		10913	86	1384810	1277191					19838	13691	1173			6	317								22390
晋宁区	2017	530115	102.595325	24.669077	云南省	1337	6	2	4	122800	83600	28	30200	151300		34600	62400	1129200	199100	439900		490200	163008	32800	54023		12081	105	1304883	1452523					19497	13491	1472			6	319								20300
晋宁区	2018	530115	102.595325	24.669077	云南省	1337	6	2	4	124000	82500	30.31	28900	152700		34773	61714	1163700	212600	409100		542000	173117	36200	59438		13253	106	1389083	1332066					19327	13112	1747			6	323								14698
晋宁区	2019	530115	102.595325	24.669077	云南省	1337	6	2	4	125400	83044	30.64	28221	152385		35223	63644	1271200	224400	439800		607000	179028	41516	64970		14512	104	1334500	1741500					19426	12844	1918			5	330								14207
晋宁区	2020	530115	102.595325	24.669077	云南省	1337	6	2	4	126515	83351	30.92	25735	153519		28900	66200	1357997	239213	479947		638900			68294		15776	104							19594	12592	2008			5	331								13900
晋宁区	2021	530115	102.595325	24.669077	云南省	1337	6	2	4	128765	83164	31.47	21585	154824		33855	67029	1863663	293032	414521		1156110					17290	108							19679	12498	2101			4	2674								13100
晋宁区	2022	530115	102.595325	24.669077	云南省	1337	6	2	4			34.63						1947709	317252	398807		1231650						102							19854	12266	2102			4	2674								13700
晋宁区	2023	530115	102.595325	24.669077	云南省	1337		2	3									2050080	358635	443405		1248040						19781							12044	2086	6			3005	0								12800
景东彝族自治县	2002	530823	100.833877	24.446731	云南省	4466	15	13	3	86485	78072	36	13300	182984	162247			83000	43900	15700		23400			7695		1181	10	16784	8954					30039	19390	483			5	180								15516
景东彝族自治县	2003	530823	100.833877	24.446731	云南省	4466	14	13	3	87596	78829	35	12900	184749	161684			88100	43300	18500		26200			9387		1176	10	17500	9955					27898	20195	483			5	220								19482
景东彝族自治县	2004	530823	100.833877	24.446731	云南省	4466	14	13	3	88879	79680	35	12500	185365	161027			93500	43600	20200		29800			11204		1169	9	16992.7	13331					26190	19783	483			5	260								21380
景东彝族自治县	2005	530823	100.833877	24.446731	云南省	4466	14	11	4	90155	80356	35	12136	185340	160969			101300	45400	22000		33900			11222		1198	7	15656	8025					24993	18314	543			5	272								23284
景东彝族自治县	2006	530823	100.833877	24.446731	云南省	4532	15	11	4	91169	80799	35	11438	187589	162458			121600	50000	25500		46000			11957		1288	6	14600	7701					25179	16793	469			5	270								23839
景东彝族自治县	2007	530823	100.833877	24.446731	云南省	4532	15	11	4	92352	81135	36	11034	188259	162124			135600	58800	31100		45600			12447		1503	7	20182	12453					26510	14477	473			5	354								22900
景东彝族自治县	2008	530823	100.833877	24.446731	云南省	4532	13	11	4	95966	81938	36	10600	188619	161486			155900	65400	36800		53700			11835		1736	7	24372	33161					27889	13179	467			5	196								27452
景东彝族自治县	2009	530823	100.833877	24.446731	云南省	4532	13	9	4	98696	82258	36	10600	190878	161168			192300	88300	41100		62900			20892		2102	7	27256	29996					28717	13136	522			3	61								31420
景东彝族自治县	2010	530823	100.833877	24.446731	云南省	4532	13	13	3	100767	83081	36.1	10321	193057	160728			223200	102300	47200		73600			23190		2556	7	32527	30837					28626	13885	575			4	331								40026
景东彝族自治县	2011	530823	100.833877	24.446731	云南省	4532	13	9	4	103359	85052	36	14442	193233	161770			250900	116200	51000		83600			22800		3330	10	43997	59942					28267	14482	614			4	275								34543
景东彝族自治县	2012	530823	100.833877	24.446731	云南省	4532	13	9	4	104702	87604	36	12400	195189	161311			288200	128100	64600		95500			26117	12716	3491	10	63366	49350					27893	15287	634			4	295								30743
景东彝族自治县	2013	530823	100.833877	24.446731	云南省	4532	12	9	4	105659	88806	36.4	18900	197342	163517			346000	147600	89800		108600			24700		4171	10	86806	82000					27018	15688	716			4	482								28025
景东彝族自治县	2014	530823	100.833877	24.446731	云南省	4532	13	9	4	116333	91812	37	18900	196877	163295			433800	185900	119100		128800			33100		5022	10	119780	110887					25958	15916	920			5	610								26446
景东彝族自治县	2015	530823	100.833877	24.446731	云南省	4532	13	3	10	106200	97800	37	13100	197800		8437	9995	504000	201200	158200		144600	81738	57950	34600		5976	10	182005	163110					24861	16337	949			5	643								23638
景东彝族自治县	2016	530823	100.833877	24.446731	云南省	4532	13	3	10	106500	100400	37	15000	201400		6239	9954	540000	212400	166400		161200	87547	60885	40445		7297	11	189452	273335					24293	16295	1177			6	427								14726
景东彝族自治县	2017	530823	100.833877	24.446731	云南省	4532	13	3	10	107000	109500	36	16200	202400		6526	10186	578500	224100	172700		181700	92806	63582	48320		8120	11	183011	384188					24178	15816	1203			3	385								15314
景东彝族自治县	2018	530823	100.833877	24.446731	云南省	4532	13	3	10	107500	106500	36.74	16000	204300		7787	10264	628800	238500	183700		206600	98289	67542	59425		8879	12	179205	463380					23823	15710	1217			3	208								14199
景东彝族自治县	2019	530823	100.833877	24.446731	云南省	4532	13	3	10	108100	111583	36.93	14462	210306		7610	10710	688400	251900	205500		231000	100452	71824	77487		9776	11	134300	652200					23626	12129	1272			4	270								14128
景东彝族自治县	2020	530823	100.833877	24.446731	云南省	4532	13	3	10	108322	106574	37.02	16255	206725		7892	11907	714154	259618	225944		228700			88381		10727	10							23337	15797	1536			6	800								11231
景东彝族自治县	2021	530823	100.833877	24.446731	云南省	4532	13	3	10	108731	104031	37.16	10029	206772		18186	28938	996729	307882	178867		509980					11942	10							23197	15846	1986			6	812								10245
景东彝族自治县	2022	530823	100.833877	24.446731	云南省	4532	13	3	10			30.3						1099931	364564	180614		554753						11							22550	15860	2022			6	812								13700
景东彝族自治县	2023	530823	100.833877	24.446731	云南省	4532		3	10									1178102	390462	177572		610068						21304							16122	2039	3			246	0								15400
景洪市	2002	532801	100.771679	22.000143	云南省	6959	13			103140	45478	37	64400	117069	110523			248000	78100	39500		130400			7424		1872	19	17417	76489	168	27	2456	1136	44544	20339	2224			2	20								52811
景洪市	2003	532801	100.771679	22.000143	云南省	6959	12			104153	45906	37	61300	119873	113111			257100	77600	39000		140500			8387		1840	21	15865	55782	139	28	2576	1214	42162	22225	2194			2	20								73161
景洪市	2004	532801	100.771679	22.000143	云南省	6959	12			104805	48813	37.1	56200	124992	117017			275600	86300	43300		146000			9604		1948	16	13901.6	64352	122	28	2605	1257	40988	24112	2049			2	20								94902
景洪市	2005	532801	100.771679	22.000143	云南省	6959	12	4	6	106878	47893	37	53109	126114	119426			321500	108300	61900		151300			12642		2111	16	24168	74896	115	29	2606	1312	41380	24449	2050			2	20								110000
景洪市	2006	532801	100.771679	22.000143	云南省	7133	12	3	6	108321	48038	38	52048	133874	127428			387400	111500	107100		168800			13121		2266	21	42901	127539	165	29	2485	1318	41012	24130	2078	2091		2	20								140000
景洪市	2007	532801	100.771679	22.000143	云南省	6959	10	3	6	110239	48723	38	51490	136550	129615			431200	130700	108200		192300			14848		2468	22	54240	57920	151	26	2428	1327	39880	18934	2201	2102		2	24								160000
景洪市	2008	532801	100.771679	22.000143	云南省	6959	10	3	6	111145	50047	38	51600	136815	129340			487600	148200	126300		213000			10459		2774	22	67744	39381	151	26	2436	1328	39620	18836	2218	2142		2	24								161000
景洪市	2009	532801	100.771679	22.000143	云南省	6959	10	5	5	114411	51634	38	56400	142229	134519			541400	157600	135700		248100			17716		3103	23	85305	272955	116	23	2379	1371	39741	23721	2312	2117		1	20								163150
景洪市	2010	532801	100.771679	22.000143	云南省	6959	10			115865	53104	39	56046	142847	134703			628000	167500	169400		291100			19778		3611	26	90193	264073	116	23	2386	1396	40036	23987	2368	2132		1	18								163232
景洪市	2011	532801	100.771679	22.000143	云南省	6959	10	5	5	119299	53382	40	55433	149344	138477			753800	185000	244000		324900			21635		4218	24	98546	405075	114	23	2344	1423	38924	23974	2638	2123		1	22								120699
景洪市	2012	532801	100.771679	22.000143	云南省	6959	10	5	5	121408	54072	40	58300	150503	136999			881200	220500	284300		376500			23680	14723	5036	22	258411	489939	76	20	2340	1525	38181	25246	2687	2132		6	145								114883
景洪市	2013	532801	100.771679	22.000143	云南省	6959	10	5	5	122943	55473	40.4	45200	144999	133736			1052700	255600	346200		450900			32000		6397	18	217812	930811	76	20	2314	1637	38712	25450	3229	2954	1222	6	148	53558	21029			969	129	3	116191
景洪市	2014	532801	100.771679	22.000143	云南省	6959	10	5	5	125822	55724	41	48400	156155	140900			1249100	293000	408000		548100			36600		7574	25	362792	1150493	62	20	2325	1698	39596	25782	3423	3639	1296	6	153	84244	24502	1095	16	1155	131	3	92400
景洪市	2015	532801	100.771679	22.000143	云南省	6867	10	5	5	124100	55900	41	52600	152200		14847	35209	1447800	317300	487700		642800	87207	14565	40600		8907	28	429615	1440953	55	17	2341	1735	40288	26703	3539	4022	1388	9	343	89582	27164	7	2406	968	135	3	94800
景洪市	2016	532801	100.771679	22.000143	云南省	6867	10	5	5	124400	56600	42	51400	157600		15023	36006	1608100	327600	473800		806700	103901	16002	43334		10278	29	582445	2047321	55	17	2384	1762	41688	27454	3976	4440	1450	9	351	89734	27902	7	2341	893	135	3	93276
景洪市	2017	532801	100.771679	22.000143	云南省	6959	10	5	5	125200	57700	42	40500	160200		25100	130000	1768200	319800	545300		903100	105720	17159	53823		11409	38	711280	2370643					42699	27315	4357			9	364								96086
景洪市	2018	532801	100.771679	22.000143	云南省	6959	10	5	5	126000	59000	53.69	46500	162800		3689	19117	1920000	346200	567600		1006200	126248	21268	62708		12493	42	772489	2647288					40252	19376	4339			9	624								72325
景洪市	2019	532801	100.771679	22.000143	云南省	6959	10	5	5	126863	60267	54.05	46141	170110		20046	127828	2082800	364100	596300		1122400	131479	25361	73953		13655	45	1332600	2921100					40313	19401	4596			9	620								57670
景洪市	2020	532801	100.771679	22.000143	云南省	6959	10	5	5	127708	60824	54.41	46621	164851		16870	127000	2196388	383712	638191		1174500			86378		14898	50							44174	27055	4544			9	620								73207
景洪市	2021	532801	100.771679	22.000143	云南省	6867	10	5	5	128553	60731	54.77	50487	167106		2353	15744	2948331	468963	751220		1728148					16447	64							44914	28507	4730			9	590								49541
景洪市	2022	532801	100.771679	22.000143	云南省	6867	10	5	5			64.4						3166427	509964	876936		1779527						66							44268	30704	4772			9	811								45571
景洪市	2023	532801	100.771679	22.000143	云南省	6867		5	4									3505029	589723	955784		1959522						44486							32186	4724	0			0	0								44077
景谷傣族彝族自治县	2002	530824	100.702871	23.497028	云南省	7550	12	10	2	69981	58302	30	15500	160219	138332			85100	24700	33000		27500			7963		1409	9	42505	8328					31554	15617	361			9	90								14914
景谷傣族彝族自治县	2003	530824	100.702871	23.497028	云南省	7550	11	10	2	73184	58499	29	14400	160950	140849			92900	25700	37700		29500			9321		1453	9	53319	9132					28690	15576	372			10	150								19066
景谷傣族彝族自治县	2004	530824	100.702871	23.497028	云南省	7550	11	10	2	74292	59238	29	14600	163518	141182			100500	26700	39300		34400			10742		1497	9	57913.8	11968					26034	15342	372			8	135								20000
景谷傣族彝族自治县	2005	530824	100.702871	23.497028	云南省	7550	11	8	4	75641	60023	29	14816	164688	141043			111200	31000	43600		36600			11862		1537	10	61442	20339					23641	15129	372			8	132								20095
景谷傣族彝族自治县	2006	530824	100.702871	23.497028	云南省	7777	12	8	4	76915	60388	30	14311	165968	141914			130600	38100	51900		40600			12481		1636	9	83660	31092					21820	14617	370			10	95								30191
景谷傣族彝族自治县	2007	530824	100.702871	23.497028	云南省	7777	12	8	4	78387	61248	30	13855	166776	142806			161800	54700	64500		42600			12677		1746	8	90880	40122					20887	13672	364			10	95								29900
景谷傣族彝族自治县	2008	530824	100.702871	23.497028	云南省	7777	10	8	4	79765	61861	30	12400	167070	142562			189200	68700	70500		50000			11836		1960	11	79183	54593					21109	13267	391			6	95								34707
景谷傣族彝族自治县	2009	530824	100.702871	23.497028	云南省	7777	10	6	4	83019	63239	31	13100	169406	145743			234700	87700	89100		58000			19211		2366	11	119563	59995					21965	12335	416			6	190								37953
景谷傣族彝族自治县	2010	530824	100.702871	23.497028	云南省	7777	10	10	2	85705	65560	31.2	12992	172270	146559			276900	109300	101700		65900			21602		2862	18	146458	59259					22422	11778	532			6	95								47717
景谷傣族彝族自治县	2011	530824	100.702871	23.497028	云南省	7777	10	6	4	87861	66233	32	14688	171286	145313			335300	131600	122000		81700			22948		3508	25	168458	98891					22810	11688	539			6	103								43029
景谷傣族彝族自治县	2012	530824	100.702871	23.497028	云南省	7777	10	6	4	88654	72365	31	15000	175612	145528			407800	167000	144600		96200			25999	13879	3903	25	208011	166879					22966	12223	650			6	194								39024
景谷傣族彝族自治县	2013	530824	100.702871	23.497028	云南省	7777	9	6	4	89209	72815	31.6	16200	174524	146888			513400	202200	199000		112200			28300		4762	18	256214	193640					23225	12435	715			7	361								36366
景谷傣族彝族自治县	2014	530824	100.702871	23.497028	云南省	7777	10	6	4	102099	86423	32	16800	177522	148481			615000	232400	250700		131900			32500		5538	26	340249	271760					22984	12247	735			7	361								32455
景谷傣族彝族自治县	2015	530824	100.702871	23.497028	云南省	7777	10	4	6	89900	78600	32	36400	177700		8376	9246	727800	263300	314600		149900	116507	33100	38400		6468	26	289957	373010					23049	13054	755			7	361								27219
景谷傣族彝族自治县	2016	530824	100.702871	23.497028	云南省	7777	10	4	6	90200	78700	32	18400	180600		9139	9157	822200	280600	321400		220200	114269	33147	40336		7491	31	430609	448534					22556	13553	886			7	722								22579
景谷傣族彝族自治县	2017	530824	100.702871	23.497028	云南省	7777	10	4	6	90600	80100	32	17200	181100		7992	9034	869900	286700	337700		245500	116318	33815	47888		8348	31	414652	569299					22954	13729	917			1	276								11741
景谷傣族彝族自治县	2018	530824	100.702871	23.497028	云南省	7777	10	4	6	91000	78300	29.84	16500	180800		6797	9678	929800	292800	353500		283500	116595	34460	63813		9162	31	435034	589610					23146	13884	927			1	276								13047
景谷傣族彝族自治县	2019	530824	100.702871	23.497028	云南省	7777	10	4	6	91400	78441	29.98	17108	187084		6607	10446	1003000	295800	395000		312200	118266	35271	75633		10042	34	385200	722600					23373	14201	927			1	180								11400
景谷傣族彝族自治县	2020	530824	100.702871	23.497028	云南省	7777	10	4	6	91709	79981	30.08	17292	186856		6214	11054	1033942	292670	417198		324000			68664		11097	30							23571	14438	1037			7	448								9803
景谷傣族彝族自治县	2021	530824	100.702871	23.497028	云南省	7777	10	4	6	92075	81108	30.2	12935	187673		7811	11901	1153894	341444	312952		499498					12232	30							23440	14982	1663			8	548								10326
景谷傣族彝族自治县	2022	530824	100.702871	23.497028	云南省	7777	10	4	6			27.7						1218671	403548	290863		524260						25							23393	14909	1609			16	920								11709
景谷傣族彝族自治县	2023	530824	100.702871	23.497028	云南省	7777		4	6									1361719	440405	356976		564338						22330							15558	1646	6			630	0								12788
梁河县	2002	533122	98.296657	24.804232	云南省	1159	10			35676	32130	16	7800	77595	67453			28500	10700	7800		9900			8888		1446	14	17866	3196					21657	9987	271			1	4								5785
梁河县	2003	533122	98.296657	24.804232	云南省	1159	9			35943	32339	16	7800	79175	68819			30500	9900	8900		11700			10759			12	16877	2893					19395	11076	271			1	4								7508
梁河县	2004	533122	98.296657	24.804232	云南省	1159	9			36321	32695	15.9	7700	81336	70345			27700	9900	5000		12800			11726		919	12	14131.8	3866					17848	11582	275			1	4								9413
梁河县	2005	533122	98.296657	24.804232	云南省	1159	9	5	3	37141	33132	16	7538	82463	71280			30000	11900	5100		13000			12007		985	10	14758	3958					16473	10438	275			1	4								9844
梁河县	2006	533122	98.296657	24.804232	云南省	1159	10	5	3	38006	33434	16	6869	82510	70959			35400	11800	8800		14800			13213		1038	10	6136	5022					15476	9008	275												6919
梁河县	2007	533122	98.296657	24.804232	云南省	1159	9	5	3	38411	34289	16	6889	84344	71987			45100	14400	8800		22000			13438		1096	5	5572	289					15045	9224	250												10640
梁河县	2008	533122	98.296657	24.804232	云南省	1159	9	5	3	38797	34781	16	7700	84662	70105			54500	16200	13600		24700			16988		1173	6	17933	38726					14735	8274	250												11000
梁河县	2009	533122	98.296657	24.804232	云南省	1159	9	6	3	39873	35911	16	8300	85626	71874			63400	17000	16300		30100			19257		1278	6	22134	15084					14639	7976	266												11905
梁河县	2010	533122	98.296657	24.804232	云南省	1037	9			40926	36283	16.3	7181	86006	71509			73900	19700	20400		33800			22144		1586	6	26781	58724					14371	8019	250												7621
梁河县	2011	533122	98.296657	24.804232	云南省	1159	9	6	3	41269	36193	16	7041	85176	70254			90200	27300	27200		35800			24840		2016	8	41194	37556					14077	6839	318												10892
梁河县	2012	533122	98.296657	24.804232	云南省	1159	9	6	3	43131	36771	17	8000	85805	68865			99400	29900	29400		40100			25352	12392	2461	9	51864	25384					13449	6864	345			1	100								12894
梁河县	2013	533122	98.296657	24.804232	云南省	1159	8	6	3	43271	37322	16.7	7600	86742	67870			120500	36500	37400		46600			31700		3108	8	59413	69133					12688	8207	372			1	150								11039
梁河县	2014	533122	98.296657	24.804232	云南省	1159	9	6	3	45218	37261	17	7500	88229	67176			140500	47500	38600		54400			36300		3683	8	57608	89924					12064	7542	491			2	70								10110
梁河县	2015	533122	98.296657	24.804232	云南省	1159	9	6	3	43900	38900	17	7700	89000		6546	15221	158000	54300	37000		66700	29550	12090	38700		4355	8	59973	53068					11441	7801	518			1	150								9723
梁河县	2016	533122	98.296657	24.804232	云南省	1159	9	6	3	44200	36500	17	8300	84000		7965	19148	175100	58700	39400		77000	30982	13200	43251		6050	7	64247	64044					10838	7954	552			1	150								7621
梁河县	2017	533122	98.296657	24.804232	云南省	1159	9	6	3	44400	36700	17	8200	85300		7269	17889	186700	61400	36100		89200	31316	14426	53203		6652	6	57536	67890					10443	8438	561			1	122								6611
梁河县	2018	533122	98.296657	24.804232	云南省	1137	9	6	3	44700	36300	15.97	8200	85300		4897	13711	199200	65600	33200		100400	33632	15570	61191		7284	5	34113	104118					10835	8232	571			1	122								6685
梁河县	2019	533122	98.296657	24.804232	云南省	1137	9	6	3	45000	36846	16.09	8447	85003		6382	13438	214600	69000	38000		107600	35028	16202	74598		7954	5	45200	135800					10989	8007	661			1	122								5208
梁河县	2020	533122	98.296657	24.804232	云南省	1137	9	6	3	45152	36948	16.13	8406	85911		6707	14080	231724	72547	42782		116400			84927		8678	5							11194	7597	702			1	120								5034
梁河县	2021	533122	98.296657	24.804232	云南省	1137	9	6	3	45433	36870	16.23	7355	85695		7143	14628	352481	88539	66059		197883					9615	7							11602	7484	759			1	122								6488
梁河县	2022	533122	98.296657	24.804232	云南省	1137	9	6	3			13.73						404376	103698	94414		206264						8							11937	7244	759			1	122								4563
梁河县	2023	533122	98.296657	24.804232	云南省	1137		6	3									414297	103713	97441		213143						12226							7395	720	1			122	0								4744
楚雄市	2002	532301	101.545906	25.032889	云南省	4482	19			120889	84643	48	48500	224738	195981			401100	63300	220800		117000			10377		1837	41	263457	42344	194	28	2151	1327	47880	23163	1810			1	30								49243
楚雄市	2003	532301	101.545906	25.032889	云南省	4482	18			121273	85090	48	44400	222868	194911			429900	63600	239200		127100			11243		1940	38	375695	49599	190	28	2225	1391	47623	25809	1904			19	444								69500
楚雄市	2004	532301	101.545906	25.032889	云南省	4482	18			122871	85702	48.4	41800	223947	193418			469000	64600	267100		137300			13332		1986	36	488553	43727	187	28	2294	1487	46920	28268	1872			19	444								80445
楚雄市	2005	532301	101.545906	25.032889	云南省	4482	18	5	14	126845	85031	49	43765	222409	190210			553400	72400	334200		146800			13199		2067	39	520087	58446	173	28	2277	1708	44946	30297	1891			20	380								89467
楚雄市	2006	532301	101.545906	25.032889	云南省	4482	19	5	14	128608	85601	49	40841	216948	181668			641600	75600	396600		169400			14847		2304	43	568892	49437	168	28	2095	1760	42901	31395	2116	1737		20	315								96125
楚雄市	2007	532301	101.545906	25.032889	云南省	4482	19	5	14	133312	85971	50	40818	217507	179362			751600	92000	422100		237500			16092		2484	43	643879	92517	165	27	2087	1880	42126	32358	2234	1804		19	285								100903
楚雄市	2008	532301	101.545906	25.032889	云南省	4482	15	5	14	141079	86433	50	41900	218588	175513			851500	100000	471000		280500			12041		2668	47	738659	118859	161	27	2115	2026	41408	33867	2515	2029		19	398								123032
楚雄市	2009	532301	101.545906	25.032889	云南省	4482	15	4	11	150502	87312	51	51500	221073	175276			1014100	111700	556500		346000			21302		3068	46	937187	312566	162	27	2162	2173	41704	34269	2594	2166		15	398								116432
楚雄市	2010	532301	101.545906	25.032889	云南省	4482	15			154654	87432	50.6	51824	223279	172725			1229900	125100	699400		405300			24360		3528	52	1021286	230680	160	26	2166	2258	42263	34979	2585	2140		16	387								111895
楚雄市	2011	532301	101.545906	25.032889	云南省	4482	15	4	11	157510	87954	51	52932	223936	167426			1404900	148700	795700		460500			28545		4029	54	1113523	342502	151	26	2232	2277	43022	34231	3377	2698		16	378								110466
楚雄市	2012	532301	101.545906	25.032889	云南省	4482	15	4	11	160442	89358	51	54600	226031	167150			1642700	163800	937200		541800			31484	17006	4434	52	1463940	390127	144	27	2326	2295	43656	34321	3538	2890		16	464								105976
楚雄市	2013	532301	101.545906	25.032889	云南省	4482	15	4	11	161685	89067	51.4	54000	225763	164640			1944200	193400	1129600		621200			36500		5145	43	1778948	911100	142	26	2320	2369	43523	34529	4413	3357	994	16	553	99241	15433			6441	486	3	86706
楚雄市	2014	532301	101.545906	25.032889	云南省	4512	15	4	11	167530	89951	51	57900	228453	163126			2208900	221000	1281000		706900			40700		6060	49	2078443	1188806	140	26	2322	2384	42689	36184	4557	3688	1064	16	553	78385	14188		1116	5810	502	3	95306
楚雄市	2015	532301	101.545906	25.032889	云南省	4512	15	3	12	163000	74600	52	61000	197500		39294	159536	2436400	209700	1361200		865500	109275	64115	44900		7108	48	1278256	1659386	134	26	2195	2410	40756	38247	5227	5235	1724	16	553	85237	18026	579		5192	120	1	86172
楚雄市	2016	532301	101.545906	25.032889	云南省	4433	15	3	12	163200	71800	52	65200	191100		60533	158533	2780900	224000	1525100		1031800	113117	71297	50300		8149	64	2480843	2075954	130	27	2238	2500	38577	39712	5613	5565	1772	16	578	96830	22376	403	1662	5155	125		69692
楚雄市	2017	532301	101.545906	25.032889	云南省	4433	15	3	12	163500	72100	52	62600	190900		62351	176844	2990900	235700	1604100		1151100	115696	74861	55114		8956	77	2692531	2602204					37329	39800	5820			19	726								66026
楚雄市	2018	532301	101.545906	25.032889	云南省	4433	15	3	12	163800	72200	59.85	54800	190800		62351	176827	3232400	251000	1679300		1302100	119747	84189	68581		9887	85	2969492	3391641					36450	39940	5774			24	997								57734
楚雄市	2019	532301	101.545906	25.032889	云南省	4433	15	3	12	164100	71085	59.95	50723	188188		76541	193538	3583400	264300	1844200		1474900	125304	93969	80307		10787	88	3432900	4247900					35639	40258	5955			19	959								55267
楚雄市	2020	532301	101.545906	25.032889	云南省	4433	15	3	12	164258	71204	60.01	52709	189160		79733	210597	3869650	280100	2032012		1557600			90080		11790	81							35937	40568	6100			19	961								53629
楚雄市	2021	532301	101.545906	25.032889	云南省	4433	15	3	12	164669	71556	60.16	50500	188272		80104	231095	4606261	340291	2264605		2001365					12863	78							36660	40795	6104			18	597								47052
楚雄市	2022	532301	101.545906	25.032889	云南省	4433	15	3	12			63.15						4851437	402600	2436414		2012423						78							37533	41024	6337			18	1035								37059
楚雄市	2023	532301	101.545906	25.032889	云南省	4433		3	12									5634271	477708	2970048		2186515						38440							41720	6576	22			1555	0								40913
武定县	2002	532329	102.404338	25.530389	云南省	3322	13			62920	58994	26	8400	147830	132909			64500	29200	11800		23400			8726		1385	9	9120	4386					27985	12493	394												8159
武定县	2003	532329	102.404338	25.530389	云南省	3322	12			63446	59461	26	8700	149171	134603			69900	30100	13300		26500			9964		1441	8	11512	2573					26934	13624	491			13	300								11292
武定县	2004	532329	102.404338	25.530389	云南省	3322	12			64745	59844	26.2	7800	149416	133371			75800	32100	14800		29000			11745		1488	7	8307.3	4228					25891	14384	462			13	300								13549
武定县	2005	532329	102.404338	25.530389	云南省	3322	12	8	3	66522	60240	26	7946	151349	133339			85200	37700	17400		30100			12521		1557	9	10498	5781					24448	15300	456			13	300								15059
武定县	2006	532329	102.404338	25.530389	云南省	3322	13	8	3	67603	60797	27	7919	152665	133373			97500	42600	20700		34200			14330		1710	10	14914	13836					23265	15535	462			13	428								16007
武定县	2007	532329	102.404338	25.530389	云南省	3322	13	8	3	68862	61226	27	7917	153875	132541			111500	48500	25600		37400			14612		1791	11	20457	18015					22839	15057	492			13	428								17002
武定县	2008	532329	102.404338	25.530389	云南省	3322	11	8	3	69884	61537	27	6900	155700	132813			126900	52600	31400		42900			24641		1890	11	24079	15491					22790	14599	474			11	357								21081
武定县	2009	532329	102.404338	25.530389	云南省	3322	11	8	3	71935	61725	27	8300	155627	132081			156900	60300	45700		50900			19931		2141	10	32629	43178					22614	14182	532			10	253								22026
武定县	2010	532329	102.404338	25.530389	云南省	3322	11			73229	62267	27.1	9368	155536	131553			178900	63900	55700		59400			21664		2493	11	38627	39205					22418	14403	534			11	611								22981
武定县	2011	532329	102.404338	25.530389	云南省	3322	11	8	3	75301	62581	27	9522	156106	131080			211800	80800	61100		69900			24475		2858	14	51693	58832					22191	14379	796			11	611								22630
武定县	2012	532329	102.404338	25.530389	云南省	3322	11	8	3	77373	63279	27	10200	157613	130811			240900	87600	73700		79600			26850	15018	3223	12	65604	77680					21830	14322	708			11	611								20267
武定县	2013	532329	102.404338	25.530389	云南省	3322	11	8	3	78127	63646	27.5	10400	156220	129872			294400	107200	92000		95300			30000		3856	9	84237	165035					21168	13816	855			11	645								18758
武定县	2014	532329	102.404338	25.530389	云南省	3322	11	8	3	80168	64122	27	10600	156026	127711			352000	127000	111000		114000			34700		4606	13	153339	266599					20445	13558	1176			12	970								16539
武定县	2015	532329	102.404338	25.530389	云南省	3322	11	8	3	78700	62400	28	10800	153500		17604	23501	405700	138100	133400		134200	66459	67656	38600		5527	14	196377	381021					19957	13661	1357			12	998								15747
武定县	2016	532329	102.404338	25.530389	云南省	3322	11	4	7	78900	62500	28	10300	153700		27124	25043	503900	148200	147500		208200	68295	75770	41832		6779	15	252284	520008					19374	13666	1442			12	998								9670
武定县	2017	532329	102.404338	25.530389	云南省	3322	11	4	7	79100	63400	28	9400	154000		26548	25064	555700	155200	159800		240700	68549	81447	55397		7592	18	270464	672750					18955	13796	1444			15	1215								10040
武定县	2018	532329	102.404338	25.530389	云南省	3322	11	4	7	79300	64100	27.96	10500	153800		33367	34073	627700	165600	182300		279800	72276	87846	64424		8359	21	336514	883640					18706	13786	1477			13	998								8004
武定县	2019	532329	102.404338	25.530389	云南省	3322	11	4	7	79404	64772	27.98	9731	152819		28194	41375	708800	175800	217800		315200	76476	92910	81493		9178	23	393700	1172800					18414	13555	1395			12	1410								6365
武定县	2020	532329	102.404338	25.530389	云南省	3322	11	4	7	79489	64943	28.01	9397	153973		30780	45046	785495	186491	254937		344100			97444		10041	26							18562	13305	1485			12	1250								8736
武定县	2021	532329	102.404338	25.530389	云南省	3322	11	4	7	79631	66122	28.06	11458	153246		32511	46788	972334	224579	305868		441887					11105	28							18467	13146	1621			12	1237								5848
武定县	2022	532329	102.404338	25.530389	云南省	3322	11	4	7			23.91						1083660	263166	347982		472512						30							18485	13105	1627			12	1659								5017
武定县	2023	532329	102.404338	25.530389	云南省	3322		4	7									1275292	310473	438271		526548						17830							13177	1643	12			1660	0								6051
水富市	2002	530681	104.416031	28.629880	云南省	426	4			26929	18613	9	7900	31855	22926			62100	7100	44500		10500			10348		1371	2	3867	3893					10811	5102	161			2	56								8127
水富市	2003	530681	104.416031	28.629880	云南省	426	3			26342	18685	9	7300	32307	23918			60200	7200	41600		11400			12070		1375	3	73515	10135					10689	5214	171												11471
水富市	2004	530681	104.416031	28.629880	云南省	426	3			27526	18881	9.4	6900	35927	26282			67100	7400	46100		13500			15004		1428	3	82268	6984					9699	5750	171												11496
水富市	2005	530681	104.416031	28.629880	云南省	426	3	2	2	28777	20098	9	7718	36903	27211			80100	7900	55800		16500			16716		1578	3	110471	3178					9411	6098	186												10104
水富市	2006	530681	104.416031	28.629880	云南省	319	4	2	2	29858	20354	10	7882	37963	27682			128000	9600	92200		26200			18111		1743	3	139111	15135					9625	6754	207			3	46								11276
水富市	2007	530681	104.416031	28.629880	云南省	440	4	2	2	32431	21323	10	9347	36727	25202			153500	10700	109000		33900			20322		1920	4	158603	99177					9595	6695	212			3	30								11365
水富市	2008	530681	104.416031	28.629880	云南省	440	3	2	2	33501	21285	10	9100	36284	24717			186500	10800	137600		38200			16085		2119	5	209867	166941					9842	7113	217			3	30								65886
水富市	2009	530681	104.416031	28.629880	云南省	440	3	2	1	34309	19355	10	9800	36620	23566			212200	11200	154500		46500			25090		2352	6	236114	126255					9846	7429	216			3	32								26773
水富市	2010	530681	104.416031	28.629880	云南省	440	3			34787	18605	10.1	9778	38330	24006			234700	12600	170600		51500			29753		2656	8	243402	220456					9845	7736	236			1	224								28170
水富市	2011	530681	104.416031	28.629880	云南省	440	3	2	1	35386	17620	10	10855	36935	23364			222800	11900	145500		65400			29281		3003	10	226333	362875					9957	8105	416			2	224								28180
水富市	2012	530681	104.416031	28.629880	云南省	440	3	2	1	35225	17801	10	10900	37126	22786			256500	12000	170800		73600			31723	14900	3318	8	230556	519101					9852	8469	539			1	224
水富市	2013	530681	104.416031	28.629880	云南省	440	2	2	1	35136	18958	10.4	11600	37936	23581			309500	14900	211100		83500			34900		3886	8	299768	173707					9521	8804	245			1	224								27693
水富市	2014	530681	104.416031	28.629880	云南省	440	3	2	1	37900	18174	10	14100	36898	22632			373700	17700	262500		93500			36300		4807	8	325977	125208					9223	9650	529			1	261								32572
水富市	2015	530681	104.416031	28.629880	云南省	440	3	0	3	35400	18200	10	8200	35700		10726	3130	455200	18200	342400		94600	9409	6171	41400		5744	8	305350	190473					9039	10533	434			2	301								22568
水富市	2016	530681	104.416031	28.629880	云南省	440			3	35700	18200	10	10100	35300		10854	3046	471900	19500	346100		106300	9726	6449	46615		7543	9	742191	102528					8836	11515	562			1	90								20963
水富市	2017	530681	104.416031	28.629880	云南省	440			3	35900	18200	11	10200	35100		10748	3465	490400	20200	345500		124700	8997	6310	53472		8373	9	709476	79783					8612	11639	588			1	90								19371
水富市	2018	530681	104.416031	28.629880	云南省	440			3	37000	18100	10.86	9600	35300		10848	3620	507500	21500	346300		139700	9641	6853	57085		9127	11	677920	116503					8441	11441	719			3	314								18700
水富市	2019	530681	104.416031	28.629880	云南省	440			3	37200	17967	10.91	13045	35832		10944	3650	548400	22500	376500		149400	9895	7011	61429		9958	10	666900	152000					8416	11529	756			3	314								18700
水富市	2020	530681	104.416031	28.629880	云南省	440			3	37453	17195	10.99	9486	36961		11092	3774	575080	24027	404708		146400			71110		10913	9							8468	11945	765			2	314								8782
水富市	2021	530681	104.416031	28.629880	云南省	440			3	37726	17202	11.07	8823	36813		11130	3820	733674	29526	498875		205273					12125	11							8483	11571	964			2	314								11049
水富市	2022	530681	104.416031	28.629880	云南省	443			3			10.35						774996	33675	524787		216534						11							8438	11522	1019			2	314								6899
水富市	2023	530681	104.416031	28.629880	云南省	443		0	3									898545	38378	615988		244179						8342							11493	1096	2			314	0								18567
永仁县	2002	532327	101.666133	26.049464	云南省	2189	8			27415	22765	10	5100	56922	51895			32000	14500	7800		9800			8570		1366	6	1374	2492					9644	5693	266												4859
永仁县	2003	532327	101.666133	26.049464	云南省	2189	7			27579	22848	10	4600	56991	51994			34600	15500	8300		10800			10220		1421	6	1321	2647					9214	5628	267			8	174								6323
永仁县	2004	532327	101.666133	26.049464	云南省	2189	7			27745	22948	10.3	4400	56883	51643			37400	17000	9100		11300			12335		1488	4	1209.2	5454					8897	5739	248			8	174								6984
永仁县	2005	532327	101.666133	26.049464	云南省	2189	7	4	2	28106	23294	10	4432	57926	52793			41600	18500	10200		12900			12735		1562	4	1860	8920					8733	5643	273			8	174								7371
永仁县	2006	532327	101.666133	26.049464	云南省	2189	8	4	2	28189	23322	10	4394	57566	51351			46900	20700	11900		14300			14237		1689	5	2476	11644					8504	5674	271			8	174								7454
永仁县	2007	532327	101.666133	26.049464	云南省	2189	8	4	2	29502	23307	10	4442	57067	50679			52100	22900	8300		20800			15071		1802	5	3730	12446					8518	5433	271			8	174								7388
永仁县	2008	532327	101.666133	26.049464	云南省	2189	7	4	2	30006	23434	11	4100	57134	50509			60700	23600	15700		21400			12934		1967	6	6183	17127					8568	5336	273			8	138								8442
永仁县	2009	532327	101.666133	26.049464	云南省	2189	7	4	3	31019	23420	11	4300	56859	49904			74900	27400	18700		28800			21066		2303	5	12565	39247					8400	5259	268			6	138								10259
永仁县	2010	532327	101.666133	26.049464	云南省	2189	7			31715	23438	10.6	5141	56786	49639			90300	35800	20900		33500			24021		2575	7	14589	48333					8304	5411	248			7	118								10512
永仁县	2011	532327	101.666133	26.049464	云南省	2189	7	4	3	32552	23405	11	4557	56763	49020			102800	39200	24000		39500			26673		2935	10	22555	66837					8023	5278	259			7	189								10061
永仁县	2012	532327	101.666133	26.049464	云南省	2189	7	4	3	33159	23486	11	5800	56752	48717			115600	41800	27600		46100			28901	14406	3240	10	30104	89667					7723	5215	281			7	198								9092
永仁县	2013	532327	101.666133	26.049464	云南省	2189	7	4	3	33637	23550	10.6	5300	56698	48621			144100	52600	37000		54600			30400		3915	5	31274	114887					7439	5173	386			7	227								8561
永仁县	2014	532327	101.666133	26.049464	云南省	2189	7	4	3	36081	23586	11	5400	56813	48406			176500	68000	42900		65600			36700		4685	9	55562	183018					7061	5209	429			7	221								7203
永仁县	2015	532327	101.666133	26.049464	云南省	2189	7	4	3	34000	23600	11	4900	56900		3156	4534	203800	67100	52400		84300	35849	20350	40100		5566	12	92070	260861					6775	5200	485			7	221								6674
永仁县	2016	532327	101.666133	26.049464	云南省	2189	7	4	3	34000	23700	11	4700	57000		3526	5235	262800	77000	71400		114400	40870	30565	43869		6788	15	97582	262393					6492	5139	521			7	416								5375
永仁县	2017	532327	101.666133	26.049464	云南省	2189	7	4	3	34100	24200	11	4900	57700		3979	5748	287000	79800	77900		129300	41948	32235	58795		7575	16	114077	342839					6370	4958	443			7	416								5711
永仁县	2018	532327	101.666133	26.049464	云南省	2189	7	4	3	34100	24200	11.12	4800	58600		7335	20650	323900	85000	89600		149300	44018	35012	80000		8408	19	152937	455154					6334	4652	479			9	516								4743
永仁县	2019	532327	101.666133	26.049464	云南省	2189	7	4	3	34200	24403	11.14	4586	58441		8827	21457	365200	88600	104700		171900	45143	37143	96209		9215	22	177400	576600					6186	4457	579			8	416								5117
永仁县	2020	532327	101.666133	26.049464	云南省	2189	7	4	3	34251	24436	11.16	4431	58526		9643	23453	392145	94132	118473		179500			98419		10118	20							6249	4355	608			9	1360								4210
永仁县	2021	532327	101.666133	26.049464	云南省	2150	7	4	3	34343	24443	11.19	3856	56161		10023	24001	498962	115694	150585		232683					11059	19							6195	4230	569			8	362								3953
永仁县	2022	532327	101.666133	26.049464	云南省	2150	7	4	3			9.8						550105	136521	167379		246205						21							6080	4074	579			8	388								3271
永仁县	2023	532327	101.666133	26.049464	云南省	2150		4	3									646295	170601	200312		275382						6035							4023	680	8			507	0								3172
永善县	2002	530625	103.638067	28.229113	云南省	2833	18			100180	94254	39	10700	193493	173438			57000	28900	7900		20300			7861		822	7	1131	7258					59123	9387	339			4	37								8617
永善县	2003	530625	103.638067	28.229113	云南省	2833	17			102167	95688	41	10700	195057	174443			61000	30100	7300		23600			8695		858	4	478	6334					57067	10761	368			4	37								10611
永善县	2004	530625	103.638067	28.229113	云南省	2778	17			102880	95765	40.7	10000	202714	180765			65400	31000	8900		25500			10966		918	6	2480.9	5356					56036	12086	427			3	13								12744
永善县	2005	530625	103.638067	28.229113	云南省	2778	17	11	5	104124	97961	41	11468	206342	181415			76300	32200	15700		28400			11762		986	3	2374	9039					54065	13825	447			3	33								15500
永善县	2006	530625	103.638067	28.229113	云南省	2833	18	11	4	105845	97889	42	11933	204768	167379			119100	37600	43600		37900			12537		1102	4	4085	130760					54524	14859	446			4	25								16626
永善县	2007	530625	103.638067	28.229113	云南省	2278	18	11	4	112761	98623	42	11134	204149	165481			128700	45500	38700		44500			13250		1227	4	4090	28160					54120	16108	521			4	35								16980
永善县	2008	530625	103.638067	28.229113	云南省	2278	15	11	4	120714	99540	43	9700	209626	165752			149300	48900	51200		49200			12062		1372	4	6019	45647					55780	17786	469			4	44								8968
永善县	2009	530625	103.638067	28.229113	云南省	2278	15	9	6	126487	99276	44	10200	208675	163189			179300	58800	64100		56400			18230		1610	3	9157	277927					56641	21154	605			4	44								20435
永善县	2010	530625	103.638067	28.229113	云南省	2278	15			128411	100623	44.2	10070	209548	162633			214100	65300	77600		71300			22477		2016	7	10298	215219					55871	23087	723			4	27								20353
永善县	2011	530625	103.638067	28.229113	云南省	2278	15	9	6	131376	102682	44	9986	209926	162084			236200	63200	85400		87600			25885		2362	8	24165	235250					55467	23191	793			4	27								20360
永善县	2012	530625	103.638067	28.229113	云南省	2789	15	9	6	135270	104419	45	11400	214447	161820			268900	64100	106200		98600			29896	12023	2723	7	30189	297025					52731	23756	1031			4	40
永善县	2013	530625	103.638067	28.229113	云南省	2789	14	9	6	136185	106934	45.8	12100	213483	160135			321400	76900	131100		113400			29700		3183	4	37520	83607					48754	23860	1180			3									17878
永善县	2014	530625	103.638067	28.229113	云南省	2789	15	9	6	145597	108173	46	12400	216323	161581			400000	104200	164900		130900			31400		3837	4	43164	109436					46804	25586	1485			3	20								19118
永善县	2015	530625	103.638067	28.229113	云南省	2778	15	7	8	138300	108700	46	4500	216500		13599	43324	493100	117000	228600		147500	67690	46698	37800		4585	5	445465	143287					43248	27314	1609			3	20								14378
永善县	2016	530625	103.638067	28.229113	云南省	2778	15	7	8	139400	113700	47	11900	218000		13834	44117	666700	125300	373700		167700	72551	49760	41121		6380	6	746015	439792					40950	28334	1693			1	354								13306
永善县	2017	530625	103.638067	28.229113	云南省	2779	15	7	8	140500	115100	47	11700	223600		14011	48013	712200	129500	399600		183100	73194	50346	51134		7121	6	819798	313066					38610	29856	1971			1	302								19005
永善县	2018	530625	103.638067	28.229113	云南省	2779	15	7	8	141600	115800	41.34	14100	226400		14291	48975	744500	137500	402700		204300	78788	52350	57158		7840	7	840426	311191					37395	20591	2021			1	300								10000
永善县	2019	530625	103.638067	28.229113	云南省	2778	15	7	8	142800	114614	41.71	13516	221255		32021	46524	785200	144100	421700		219400	82614	54749	74155		8585	6	844200	286500					36892	30095	2184			7	640								5320
永善县	2020	530625	103.638067	28.229113	云南省	2778	15	7	8	144095	113104	42.08	13649	213011		34878	46009	823436	148683	447890		226800			82856		9383	5							36036	29214	2062			6	530								4659
永善县	2021	530625	103.638067	28.229113	云南省	2778	15	7	8	145362	116392	42.45	14362	217799		35609	47352	1282892	179281	757052		346559					10468	6							35489	28523	2101			6	650								6979
永善县	2022	530625	103.638067	28.229113	云南省	2778	15	7	8			34.92						1396173	208907	835632		351634						7							33569	26974	2201			6	650								6880
永善县	2023	530625	103.638067	28.229113	云南省	2833		7	7									1481462	225724	870655		385083						32414							25975	2310	6			702	0								6518
永平县	2002	532928	99.541236	25.464681	云南省	2884	9			41680	37091	17	7800	80683	68531			65000	34400	9900		20700			7963		1394	5	2644	3857					17142	9085	271												8172
永平县	2003	532928	99.541236	25.464681	云南省	2884	8			41941	37348	17	6300	82173	69607			66800	34800	9600		22400			9463			3	2109	4998					16115	9741	440												10552
永平县	2004	532928	99.541236	25.464681	云南省	2884	8			42548	37529	17.1	5300	81874	68751			72200	36600	10400		25200			12050		1219	2	1696.5	5623					15348	9487	390												12804
永平县	2005	532928	99.541236	25.464681	云南省	2884	8	1	4	44114	38868	17	5208	81907	69115			77300	38200	11600		27500			12844		1269	3	2837	5713					14348	10137	304												15257
永平县	2006	532928	99.541236	25.464681	云南省	2884	9	1	4	45083	34992	17	5596	72622	63380			74000	40100	8000		25900			14256		1344	3	3059	5693					13863	9333	326												12800
永平县	2007	532928	99.541236	25.464681	云南省	2884	7	1	4	47640	35745	18	5289	75589	65896			91600	42700	14900		34000			14359		1438	3	3843	19649					13351	8890	335												16989
永平县	2008	532928	99.541236	25.464681	云南省	2884	7	1	4	50882	36162	18	5000	76100	65900			102900	45300	19500		38100			16250		1555	6	8337	25070					13528	8772	337												20369
永平县	2009	532928	99.541236	25.464681	云南省	2884	7	4	3	52225	37042	18	6300	76542	64275			115300	49600	23900		41800			19099		1726	7	13414	32094					13706	7252	359												22495
永平县	2010	532928	99.541236	25.464681	云南省	2884	7			54183	37364	18.2	6419	76882	64534			132900	55800	29500		47600			24103		2065	11	20294	39633					14381	9183	349												24729
永平县	2011	532928	99.541236	25.464681	云南省	2884	7	4	3	55689	44218	18	6009	89192	71196			147300	61200	34500		51500			26256		2467	12	16859	48833					14559	8696	454			1									26218
永平县	2012	532928	99.541236	25.464681	云南省	2884	7	4	3	56525	44827	18	6600	93340	73757			173200	70300	46000		56900			27878		3060	11	21388	52136					14694	7959	474			1									26258
永平县	2013	532928	99.541236	25.464681	云南省	2884	6	4	3	56746	44879	18.3	6200	93966	75108			211200	85200	61500		64500			32000		4138	4	17421	88502					14801	7969	662			1									12150
永平县	2014	532928	99.541236	25.464681	云南省	2884	7	4	3	63228	49943	18	6400	84008	70024			257300	102700	77400		77200			36900		4977	7	49828	117545					14386	8171	626			1									17075
永平县	2015	532928	99.541236	25.464681	云南省	2884	7	4	3	57400	43200	19	6500	85800		8283	11550	305300	112100	100500		92700	84985	24100	43100		5823	6	30074	159859					13852	8452	685												16900
永平县	2016	532928	99.541236	25.464681	云南省	2884	7	4	3	57800	44400	19	6900	86700		8603	11752	323600	119800	95000		108800	92055	26211	44239		6972	9	52106	144952					13398	9101	681			1	192								12193
永平县	2017	532928	99.541236	25.464681	云南省	2884	7	4	3	58100	43600	18	6700	89500		8893	12019	348000	127700	99300		121000	101152	26211	52539		7739	9	61131	151045					12958	8953	878			1	192								10585
永平县	2018	532928	99.541236	25.464681	云南省	2884	7	4	3	58500	43500	18.15	6900	89200		8441	12019	379600	135600	107000		137000	107664	27312	74400		8552	11	74882	202654					12641	7051	863			1	192								7863
永平县	2019	532928	99.541236	25.464681	云南省	2884	7	4	3	58900	52027	18.29	7076	89073		8746	11165	414600	142300	120700		151600	112233	28295	81197		9390	11	91700	249400					12415	6909	894			1	192								9922
永平县	2020	532928	99.541236	25.464681	云南省	2884	7	4	3	59097	50966	18.35	7667	92602		8634	11924	453442	152267	130628		170500			91378		10282	10							12522	6571	1083			1	192								6563
永平县	2021	532928	99.541236	25.464681	云南省	2884	7	4	3	59516	50928	18.48	6058	95853		8930	12114	563422	181030	132114		250278					11331	10							13002	6170	1018			2	205								8652
永平县	2022	532928	99.541236	25.464681	云南省	2884	7	4	3			16.46						643517	243150	129707		270660						10							13579	6131	1052			3	260								6029
永平县	2023	532928	99.541236	25.464681	云南省	2884		4	3									711896	268617	148702		294577						13693							6322	1308	2			212	0								9097
永德县	2002	530923	99.259340	24.018357	云南省	3215	12			71930	65933	32	10800	163670	153508			51600	29200	8700		13700			7070		893	10	12204	13034					37821	8157	455			6	43								9582
永德县	2003	530923	99.259340	24.018357	云南省	3296	11			72647	66527	32	9600	165373	154752			55200	29100	9600		16400			9325		903	10	15367	9044					35584	9397	497			6	107								10956
永德县	2004	530923	99.259340	24.018357	云南省	3296	11			73836	67316	32.4	9000	167763	157426			59600	29400	11300		18800			10664		965	6	15177.2	17712					33382	10898	455			6	105								12876
永德县	2005	530923	99.259340	24.018357	云南省	3296	11	6	3	75231	70219	33	10740	170127	158730			65600	31200	13100		21200			11236		1027	5	16724	16324					31439	12653	359			6	107								13777
永德县	2006	530923	99.259340	24.018357	云南省	3296	12	6	3	76139	69073	33	11445	172943	160600			83300	36200	21800		25300			12351		1161	6	23004	26005					30758	15319	391			6	107								15241
永德县	2007	530923	99.259340	24.018357	云南省	3296	10	6	3	77129	71441	33	11953	174634	159905			94300	40400	25600		28400			14475		1281	7	24821	67164					31232	15964	350			7	119								19754
永德县	2008	530923	99.259340	24.018357	云南省	3296	10	6	3	77831	70528	33	10800	178917	162001			109700	46600	30900		32200			18084		1430	8	30277	60832					32981	16365	340			7	119								21961
永德县	2009	530923	99.259340	24.018357	云南省	3296	10	7	3	79141	71188	33	11400	183642	166807			135100	59000	37200		38900			17053		1899	8	42099	82859					33168	15886	352			7	194								22463
永德县	2010	530923	99.259340	24.018357	云南省	3296	10			80406	72440	33.6	9127	186549	167686			159700	68400	44100		47200			19273		2282	8	68415	80448					33364	16596	452			7	198								23604
永德县	2011	530923	99.259340	24.018357	云南省	3296	10	7	3	82847	76455	34	11359	188097	167570			184300	75500	42200		66600			21966		2647	9	65853	110468					32885	17023	452			2	68								22028
永德县	2012	530923	99.259340	24.018357	云南省	3296	10	7	3	91998	74555	35	15800	190382	167643			233800	85300	66900		81500			22232	12795	3131	8	61977	188401					32268	17643	470			3	128								21988
永德县	2013	530923	99.259340	24.018357	云南省	3296	9	7	3	92467	73861	35.2	12200	189624	163067			284900	98300	96400		90100			27200		4150	6	87344	313075					31470	18185	465			4	144								18727
永德县	2014	530923	99.259340	24.018357	云南省	3296	10	7	3	104588	74201	35	12300	192649	163439			357100	114900	137600		104600			27500		4982	8	127082	416400					30495	18116	427			3	104								18181
永德县	2015	530923	99.259340	24.018357	云南省	3220	10	7	3	93400	75000	35	15400	192700		10292	9528	421400	133100	164300		124000	98936	29456	36900		5999	10	164857	560010					28810	14922	630			4	167								17447
永德县	2016	530923	99.259340	24.018357	云南省	3220	10	7	3	93900	76200	36	16300	193000		11305	8332	468900	145700	150000		173200	107916	32655	36804		7368	11	182782	735741					27830	15334	720			12	830								15574
永德县	2017	530923	99.259340	24.018357	云南省	3220	10	7	3	94400	76500	29	16600	200300		11075	8340	511900	150400	165000		196500	108070	36204	42072		8237	11	208127	964800					27773	15690	831			12	830								15383
永德县	2018	530923	99.259340	24.018357	云南省	3220	10	7	3	94900	79800	38.21	15800	200800		7041	10914	563100	159600	184600		218900	113558	38424	50680		9044	12	247048	1203524					27840	15948	1159			12	830								11872
永德县	2019	530923	99.259340	24.018357	云南省	3220	10	7	3	95100	77418	38.31	13439	202091		3916	11553	618100	167000	201500		249600	117940	41119	67978		9930	13	168100	1514700					27670	17144	1358			13	830								9802
永德县	2020	530923	99.259340	24.018357	云南省	3220	10	7	3	95398	78031	38.41	13801	199996		5036	12026	634552	177109	194365		263100			80480		10853	13							28208	17835	1483			13	830								10079
永德县	2021	530923	99.259340	24.018357	云南省	3220	10	7	3	95428	78594	38.42	11931	201789		2117	11698	764972	215129	190254		359589					12003	13							28844	18615	1565			3	207								13043
永德县	2022	530923	99.259340	24.018357	云南省	3220	10	7	3			32.89						832493	251088	199176		382229						13							29708	18513	1754			3	207								13146
永德县	2023	530923	99.259340	24.018357	云南省	3220		7	3									917957	269968	233198		414791						29433							18825	1712	3			207	0								12508
永胜县	2002	530722	100.750795	26.684225	云南省	4998	18			94214	87501	38	12400	214756	184238			80900	30400	16300		34200			8345		1539	10	12294	8869					42788	18457	523												15047
永胜县	2003	530722	100.750795	26.684225	云南省	4998	17			96411	88402	38	11400	214632	183804			87700	31500	17300		39000			10188			10	14433	4814					41100	20607	602												19198
永胜县	2004	530722	100.750795	26.684225	云南省	4998	17			97501	88802	38.2	11500	214633	180812			94800	32100	18500		44100			11832		1161	10	18221.4	6613					39677	20406	560			1	77								23164
永胜县	2005	530722	100.750795	26.684225	云南省	4998	17	5	6	99386	90650	38	11338	213983	181577			105600	35200	22400		48000			11988		1178	6	24568	12137					38896	21418	531			4	77								27108
永胜县	2006	530722	100.750795	26.684225	云南省	5099	18	5	6	103448	91507	39	11359	216487	180085			118100	39600	24200		54300			13715		1312	7	29990	29913					38447	22217	495			3	28								30232
永胜县	2007	530722	100.750795	26.684225	云南省	5099	18	5	6	107539	92844	39	10400	219335	181679			126300	49800	28100		48400			14174		1427	8	29321	24485					38030	22573	538			4	28								32842
永胜县	2008	530722	100.750795	26.684225	云南省	5099	15	5	6	112926	93121	39	10400	219967	177030			146300	53300	40300		52700			16506		1548	10	43556	44534					38287	22487	538			4	28								38432
永胜县	2009	530722	100.750795	26.684225	云南省	5099	15	10	5	115965	93938	40	12700	221960	179753			177300	64300	53000		60100			20584		1849	10	62050	39708					37795	22469	568			4	28								42035
永胜县	2010	530722	100.750795	26.684225	云南省	5099	15			118984	95047	40	11949	221712	176796			209800	73000	68100		68600			23463		2315	15	91335	51505					36982	22539	720			4	46								30392
永胜县	2011	530722	100.750795	26.684225	云南省	5099	15	10	5	122094	96336	40	11998	222655	176280			241400	76900	84600		79800			26504		2804	17	107736	60007					35371	22208	727			3	27								28115
永胜县	2012	530722	100.750795	26.684225	云南省	5099	15	10	5	125812	96375	40	9900	224048	175388			294100	89600	110200		94300			30499		3317	18	153313	98769					33741	22070	724			2	150								24854
永胜县	2013	530722	100.750795	26.684225	云南省	5099	14	9	6	128876	95784	40.2	14000	222500	181331			370000	105100	155700		109200			34900		4054	15	161348	155301					30407	22738	760			2	150								22067
永胜县	2014	530722	100.750795	26.684225	云南省	5099	15	9	6	134370	98518	39	16100	224087	177372			447800	125000	199000		123800			36900		4861	19	315916	222927					27689	19734	809			3	250								20675
永胜县	2015	530722	100.750795	26.684225	云南省	5099	15	9	6	130100	97000	40	6800	224200				551400	139700	270200		141500	77771	43380	43200		5858	20	277204	329378					26408	19257	782			3	300								18051
永胜县	2016	530722	100.750795	26.684225	云南省	5099	15	6	9	130600	100800	40	16400	243800		6145	10185	630400	150600	315900		163900	82723	50970	44989		7217	21	474068	429088					24995	19541	776			3	440								10739
永胜县	2017	530722	100.750795	26.684225	云南省	5099	15	6	9	130900	103900	40	16900	222700		6922	10893	674200	157800	331600		184800	86776	54385	56056		8133	21	455571	517328					24073	18859	874			4	350								7824
永胜县	2018	530722	100.750795	26.684225	云南省	4925	15	6	9	131500	102600	40.31	17300	222100		7489	10956	711300	167600	338600		205100	90660	59824	63371		9083	24	463311	681259					23483	17941	1068			4	402								7289
永胜县	2019	530722	100.750795	26.684225	云南省	4925	15	6	9	131800	102859	40.42	17727	211932		7885	10844	786700	175300	387600		223800	93279	63961	70751		9937	26	364500	832000					22966	17217	1433			3	196								6770
永胜县	2020	530722	100.750795	26.684225	云南省	4925	15	6	9	132463	94249	40.62	14650	220082		5917	10201	784564	185157	366554		232800			91682		10911	27							22878	17361	1428			3	246								2795
[truncated: 53,993 more rows]
[truncated: 2 more columns]
